# Supplementary material for: Whole-genome comparisons identify repeated regulatory changes underlying convergent appendage evolution in diverse fish lineages
Source: bioRxiv. 2023 Jan 31:2023.01.30.526059. Preprint. [Version 1] doi: 10.1101/2023.01.30.526059 (PMC9915506; doi:10.1101/2023.01.30.526059)
Supplement: Supplement 3 [file media-3.xlsx]

## Sheet: q<.05 GO Bio Process Enrichment
Analysis Type:	PANTHER Overrepresentation Test (Released 20220712)
Annotation Version and Release Date:	GO Ontology database DOI: 10.5281/zenodo.6799722 Released 2022-07-01
Analysis Gene Set:	3489 Japanese Medaka genes linked to CONDELs (see next sheet)
Background Gene Set:	All Oryzias latipes genes in PANTHER database
Test Type:	BINOMIAL
Correction:	FDR				[sorted by fold enrichment]
GO biological process complete	# annotated genes in background set	observed # annotated genes in analysis set	expected # of annotated genes in analysis set	over (+) or under (-) representation of annotated genes in analysis set	fold enrichment of observed/expected # annotated genes in analysis set	raw p-value	FDR q-value	paired lists of symbols and IDs for annotated genes in analysis set
medial fin development (GO:0033338)	14	9	2.02	+	4.45	0.000254	0.0221	hmcn2, shha, lef1, fndc3a, acvr1l, smo, bmp4, dlx6a, rspo2	ENSORLG00000013379, ENSORLG00000010463, ENSORLG00000006924, ENSORLG00000002976, ENSORLG00000013834, ENSORLG00000014357, ENSORLG00000013304, ENSORLG00000004542, ENSORLG00000020705
embryonic appendage morphogenesis (GO:0035113)	21	11	3.03	+	3.63	0.000316	0.0261	hmcn2, fgf10a, sp9, extl3, acvr1l, bmp4, ext2, tbx5a, sox9, sall4, wnt2ba	ENSORLG00000013379, ENSORLG00000027985, ENSORLG00000017492, ENSORLG00000011562, ENSORLG00000013834, ENSORLG00000013304, ENSORLG00000006545, ENSORLG00000022701, ENSORLG00000007960, ENSORLG00000016130, ENSORLG00000005880
neuron fate commitment (GO:0048663)	25	12	3.61	+	3.33	0.000375	0.0298	shha, lhx4, zc4h2, evx2, dlx4b, atoh1a, smo, gdf6a, mnx1, tbr1b, atoh1b, ISL2	ENSORLG00000010463, ENSORLG00000017360, ENSORLG00000008272, ENSORLG00000017534, ENSORLG00000004106, ENSORLG00000004876, ENSORLG00000014357, ENSORLG00000025052, ENSORLG00000010549, ENSORLG00000016828, ENSORLG00000023492, ENSORLG00000012362
mesoderm morphogenesis (GO:0048332)	31	13	4.48	+	2.9	0.000759	0.0459	tal1, zdhhc13, eomesa, dand5, msgn1, bmp2, lclat1, epha3, tbx16, acvr1l, bmp4, quo, aggf1	ENSORLG00000030528, ENSORLG00000000765, ENSORLG00000002320, ENSORLG00000003690, ENSORLG00000014828, ENSORLG00000009772, ENSORLG00000013334, ENSORLG00000015835, ENSORLG00000014344, ENSORLG00000013834, ENSORLG00000013304, ENSORLG00000016585, ENSORLG00000016771
fin morphogenesis (GO:0033334)	38	15	5.49	+	2.73	0.000576	0.0387	fgf10a, lef1, sp9, ext2, dlx6a, sox9, wnt2ba, hmcn2, shha, extl3, acvr1l, smo, bmp4, tbx5a, sall4	ENSORLG00000027985, ENSORLG00000006924, ENSORLG00000017492, ENSORLG00000006545, ENSORLG00000004542, ENSORLG00000007960, ENSORLG00000005880, ENSORLG00000013379, ENSORLG00000010463, ENSORLG00000011562, ENSORLG00000013834, ENSORLG00000014357, ENSORLG00000013304, ENSORLG00000022701, ENSORLG00000016130
appendage morphogenesis (GO:0035107)	39	15	5.63	+	2.66	0.000746	0.0461	fgf10a, lef1, sp9, ext2, dlx6a, sox9, wnt2ba, hmcn2, shha, extl3, acvr1l, smo, bmp4, tbx5a, sall4	ENSORLG00000027985, ENSORLG00000006924, ENSORLG00000017492, ENSORLG00000006545, ENSORLG00000004542, ENSORLG00000007960, ENSORLG00000005880, ENSORLG00000013379, ENSORLG00000010463, ENSORLG00000011562, ENSORLG00000013834, ENSORLG00000014357, ENSORLG00000013304, ENSORLG00000022701, ENSORLG00000016130
pectoral fin development (GO:0033339)	39	15	5.63	+	2.66	0.000746	0.0465	fgf10a, lef1, sp9, ext2, dlx6a, ap1g1, mog-12, sox9, wnt2ba, shha, extl3, tbx5a, pax1, sall4, rspo2	ENSORLG00000027985, ENSORLG00000006924, ENSORLG00000017492, ENSORLG00000006545, ENSORLG00000004542, ENSORLG00000007983, ENSORLG00000010866, ENSORLG00000007960, ENSORLG00000005880, ENSORLG00000010463, ENSORLG00000011562, ENSORLG00000022701, ENSORLG00000017412, ENSORLG00000016130, ENSORLG00000020705
appendage development (GO:0048736)	69	24	9.96	+	2.41	0.00011	0.0118	fgf10a, lef1, sp9, fndc3a, ext2, dlx6a, ap1g1, fgf10b, mog-12, sox9, hoxa13a, wnt2ba, hhip, hmcn2, shha, extl3, acvr1l, smo, bmp4, edar, tbx5a, pax1, sall4, rspo2	ENSORLG00000027985, ENSORLG00000006924, ENSORLG00000017492, ENSORLG00000002976, ENSORLG00000006545, ENSORLG00000004542, ENSORLG00000007983, ENSORLG00000029413, ENSORLG00000010866, ENSORLG00000007960, ENSORLG00000005043, ENSORLG00000005880, ENSORLG00000007341, ENSORLG00000013379, ENSORLG00000010463, ENSORLG00000011562, ENSORLG00000013834, ENSORLG00000014357, ENSORLG00000013304, ENSORLG00000015897,…
fin development (GO:0033333)	66	23	9.53	+	2.41	0.000147	0.0153	fgf10a, lef1, sp9, fndc3a, ext2, dlx6a, ap1g1, mog-12, sox9, hoxa13a, wnt2ba, hhip, hmcn2, shha, extl3, acvr1l, smo, bmp4, edar, tbx5a, pax1, sall4, rspo2	ENSORLG00000027985, ENSORLG00000006924, ENSORLG00000017492, ENSORLG00000002976, ENSORLG00000006545, ENSORLG00000004542, ENSORLG00000007983, ENSORLG00000010866, ENSORLG00000007960, ENSORLG00000005043, ENSORLG00000005880, ENSORLG00000007341, ENSORLG00000013379, ENSORLG00000010463, ENSORLG00000011562, ENSORLG00000013834, ENSORLG00000014357, ENSORLG00000013304, ENSORLG00000015897, ENSORLG00000022701,…
cell fate specification (GO:0001708)	68	23	9.82	+	2.34	0.000224	0.0198	sox6b, zdhhc13, lhx4, dlx4b, tbx3a, PAX2, mnx1, eomesa, en2, tbr1b, MYL2_(1_of_many), foxi3b, shha, tbx5, zc4h2, tbx16, evx2, smo, bmp4, tbx5a, tbx1, ISL2, TBX22	ENSORLG00000006705, ENSORLG00000000765, ENSORLG00000017360, ENSORLG00000004106, ENSORLG00000007316, ENSORLG00000023304, ENSORLG00000010549, ENSORLG00000002320, ENSORLG00000010437, ENSORLG00000016828, ENSORLG00000022591, ENSORLG00000028275, ENSORLG00000010463, ENSORLG00000008185, ENSORLG00000008272, ENSORLG00000014344, ENSORLG00000017534, ENSORLG00000014357, ENSORLG00000013304, ENSORLG00000022701,…
cell fate commitment (GO:0045165)	124	35	17.9	+	1.96	0.000215	0.0192	sox6b, zdhhc13, lhx4, dlx4b, tbx3a, PAX2, wnt10b, mnx1, eomesa, tbr1b, MYL2_(1_of_many), foxi3b, shha, bmp2, zc4h2, tbx16, evx2, tbx1, ISL2, TBX22, wnt7bb, wnt8a, atoh1a, wnt8a, RBPJ, gdf6a, en2, wnt2ba, atoh1b, sox32, sox6a, tbx5, smo, bmp4, tbx5a	ENSORLG00000006705, ENSORLG00000000765, ENSORLG00000017360, ENSORLG00000004106, ENSORLG00000007316, ENSORLG00000023304, ENSORLG00000007655, ENSORLG00000010549, ENSORLG00000002320, ENSORLG00000016828, ENSORLG00000022591, ENSORLG00000028275, ENSORLG00000010463, ENSORLG00000009772, ENSORLG00000008272, ENSORLG00000014344, ENSORLG00000017534, ENSORLG00000015256, ENSORLG00000012362, ENSORLG00000010380,…
regulation of neuron projection development (GO:0010975)	147	41	21.22	+	1.93	8.47e-05	0.00998	sema3bl, tiam1a, sipa1l1, [no_name], SEMA4G_(1_of_many), tbr1b, ntrk3b, sema6e, sema7a, pacsin1b, sema3aa, ntrk1, plxna2, [no_name], col12a1a, plxna4, gsk3ab, [no_name], ntrk2b_(1_of_many), SEMA6A, twf1a, SRCIN1, plxna1a, ntrk2a, clstn1, lzts3b, lzts1, pik3cd, sema5a, [no_name], robo2, ulk1a, ngfa, [no_name], ndel1a, dbnlb, dpysl3, tiam2a, plxnb2b, tiam1b, ror1	ENSORLG00000003333, ENSORLG00000004421, ENSORLG00000010920, ENSORLG00000012549, ENSORLG00000007299, ENSORLG00000016828, ENSORLG00000014606, ENSORLG00000015839, ENSORLG00000007240, ENSORLG00000007282, ENSORLG00000015034, ENSORLG00000023848, ENSORLG00000015772, ENSORLG00000014683, ENSORLG00000017312, ENSORLG00000014480, ENSORLG00000013330, ENSORLG00000006927, ENSORLG00000004637, ENSORLG00000003447,…
response to growth factor (GO:0070848)	148	40	21.36	+	1.87	0.000193	0.019	bmp6, [no_name], fgf10a, zdhhc13, smad9, kl, cilp, ext2, smad1, ntrk3b, fgf7, nrros, bmp2, ACVR1C, fgfr2, acvr1l, id2a, tob1a, fgf6b, yap1, anxa1, ntrk1, PXN, ntrk2b_(1_of_many), ntrk2a, acvr2ab, lpxn, [no_name], flt4, fgf8b, fgf18a, fgf10b, TGFBR2, SMAD4, fgf23, ngfa, bmp4, rbm14a, [no_name], fgf12a	ENSORLG00000006529, ENSORLG00000001832, ENSORLG00000027985, ENSORLG00000000765, ENSORLG00000003956, ENSORLG00000003675, ENSORLG00000006227, ENSORLG00000006545, ENSORLG00000007377, ENSORLG00000014606, ENSORLG00000002360, ENSORLG00000027684, ENSORLG00000009772, ENSORLG00000016705, ENSORLG00000013277, ENSORLG00000013834, ENSORLG00000015015, ENSORLG00000010600, ENSORLG00000030652, ENSORLG00000002708,…
cellular response to growth factor stimulus (GO:0071363)	148	40	21.36	+	1.87	0.000193	0.0193	bmp6, [no_name], fgf10a, zdhhc13, smad9, kl, cilp, ext2, smad1, ntrk3b, fgf7, nrros, bmp2, ACVR1C, fgfr2, acvr1l, id2a, tob1a, fgf6b, yap1, anxa1, ntrk1, PXN, ntrk2b_(1_of_many), ntrk2a, acvr2ab, lpxn, [no_name], flt4, fgf8b, fgf18a, fgf10b, TGFBR2, SMAD4, fgf23, ngfa, bmp4, rbm14a, [no_name], fgf12a	ENSORLG00000006529, ENSORLG00000001832, ENSORLG00000027985, ENSORLG00000000765, ENSORLG00000003956, ENSORLG00000003675, ENSORLG00000006227, ENSORLG00000006545, ENSORLG00000007377, ENSORLG00000014606, ENSORLG00000002360, ENSORLG00000027684, ENSORLG00000009772, ENSORLG00000016705, ENSORLG00000013277, ENSORLG00000013834, ENSORLG00000015015, ENSORLG00000010600, ENSORLG00000030652, ENSORLG00000002708,…
anterior/posterior pattern specification (GO:0009952)	160	41	23.1	+	1.78	0.000461	0.0342	HOXA7, lef1, btk, hoxa4a, PAX2, hoxc13a, supt6h, foxb1, cdx1a_(1_of_many), sulf1, has2, hoxa9, tgif1, shha, epha3, tbx16, acvr1l, grhl3, agrn, pax6b, ccm2, hes6, tdrd1, map3k3, RBPJ, HOXA4, [no_name], en2, hoxa5a, her8.2, hoxd3a, hes7, larp6a, fxr1, OTX2, smo, ptpn21, hoxd4a, ATP1A1, bhlhe41, lmx1bb	ENSORLG00000023188, ENSORLG00000006924, ENSORLG00000000842, ENSORLG00000027867, ENSORLG00000023304, ENSORLG00000007896, ENSORLG00000003098, ENSORLG00000007576, ENSORLG00000027042, ENSORLG00000008167, ENSORLG00000024353, ENSORLG00000027463, ENSORLG00000027364, ENSORLG00000010463, ENSORLG00000015835, ENSORLG00000014344, ENSORLG00000013834, ENSORLG00000014445, ENSORLG00000000529, ENSORLG00000009913,…
transmembrane receptor protein tyrosine kinase signaling pathway (GO:0007169)	266	66	38.4	+	1.72	2.9e-05	0.00416	kl, ext2, hbegfa, jak3, ddr1, ntrk3b, jak2a, fgfr2, ANKS1A, yes1, epha4b, efna1b, [no_name], fgf6b, erbb4b, ntrk1, igfbp3, [no_name], ephb4a, csf1ra, sh2b3, ntrk2a, stat5a, efna2a, flt4, EFEMP1, fgf18a, fgf10b, ghr, erbb4a, fgf23, ngfa, tie1, shc1, blk, [no_name], efs, [no_name], fgf10a, efna3b, [no_name], pdgfrb, angpt2b, fgf7, epha3, ltk, rasa1a, EFNA5, YES1, jak1, ephb2b, gsk3ab, tyk2, ntrk2b_…	ENSORLG00000003675, ENSORLG00000006545, ENSORLG00000006983, ENSORLG00000006586, ENSORLG00000012907, ENSORLG00000014606, ENSORLG00000010002, ENSORLG00000013277, ENSORLG00000013119, ENSORLG00000017875, ENSORLG00000014565, ENSORLG00000009810, ENSORLG00000018568, ENSORLG00000030652, ENSORLG00000016023, ENSORLG00000023848, ENSORLG00000022715, ENSORLG00000014683, ENSORLG00000006909, ENSORLG00000004849,…
regionalization (GO:0003002)	256	62	36.96	+	1.68	9.54e-05	0.0108	btk, smad9, lhx4, snai1a, fsta, cdx1a_(1_of_many), lzts2a, sulf1, tgif1, bmp2, acvr1l, tob1a, grhl3, yap1, agrn, ccm2, map3k3, sybu, RBPJ, gdf6a, HOXA4, [no_name], hoxa5a, axin2, her8.2, hes7, larp6a, fxr1, OTX2, szl, HOXA7, lef1, hoxa4a, PAX2, hoxc13a, supt6h, foxb1, eomesa, has2, hoxa9, shha, epha3, tbx16, evx2, pax6b, hes6, gsk3ab, ISL2, tdrd1, chrdl2, fgf8b, en2, glis2b, hoxd3a, nphp3, smo, b…	ENSORLG00000000842, ENSORLG00000003956, ENSORLG00000017360, ENSORLG00000023047, ENSORLG00000001892, ENSORLG00000027042, ENSORLG00000007311, ENSORLG00000008167, ENSORLG00000027364, ENSORLG00000009772, ENSORLG00000013834, ENSORLG00000010600, ENSORLG00000014445, ENSORLG00000002708, ENSORLG00000000529, ENSORLG00000016421, ENSORLG00000002357, ENSORLG00000020686, ENSORLG00000006995, ENSORLG00000025052,…
positive regulation of phosphorylation (GO:0042327)	265	63	38.25	+	1.65	0.000138	0.0145	strada, sh2d3ca, hbegfa, ddr1, stk11, ntrk3b, inha, adcyap1b, bmp2, fgfr2, crlf1a, epha4b, [no_name], fgf6b, erbb4b, ntrk1, [no_name], ephb4a, csf1ra, ntrk2a, gdf6a, flt4, ccnt2b, fgf18a, fgf10b, INHBC, ghr, erbb4a, fgf23, axin2, cd40, ngfa, fxr1, tie1, gprc5ba, [no_name], bmp6, fgf10a, vac14, bora, pdgfrb, rack1, fgf7, incenp, epha3, ltk, ephb2b, ntrk2b_(1_of_many), cd74a, [no_name], axin1, slc2…	ENSORLG00000002426, ENSORLG00000010207, ENSORLG00000006983, ENSORLG00000012907, ENSORLG00000015419, ENSORLG00000014606, ENSORLG00000002184, ENSORLG00000024097, ENSORLG00000009772, ENSORLG00000013277, ENSORLG00000014003, ENSORLG00000014565, ENSORLG00000018568, ENSORLG00000030652, ENSORLG00000016023, ENSORLG00000023848, ENSORLG00000014683, ENSORLG00000006909, ENSORLG00000004849, ENSORLG00000005227,…
enzyme-linked receptor protein signaling pathway (GO:0007167)	385	90	55.58	+	1.62	1.13e-05	0.00177	zdhhc13, smad9, kl, ext2, hbegfa, jak3, ddr1, ntrk3b, nrros, inha, bmp2, jak2a, ACVR1C, fgfr2, ANKS1A, acvr1l, id2a, yes1, epha4b, tob1a, efna1b, [no_name], fgf6b, yap1, erbb4b, prex1, ntrk1, igfbp3, [no_name], ephb4a, csf1ra, PXN, sh2b3, ntrk2a, acvr2ab, stat5a, efna2a, lpxn, gdf6a, flt4, EFEMP1, fgf18a, fgf10b, INHBC, ghr, TGFBR2, erbb4a, SMAD4, fgf23, ngfa, tie1, shc1, blk, rbm14a, [no_name], …	ENSORLG00000000765, ENSORLG00000003956, ENSORLG00000003675, ENSORLG00000006545, ENSORLG00000006983, ENSORLG00000006586, ENSORLG00000012907, ENSORLG00000014606, ENSORLG00000027684, ENSORLG00000002184, ENSORLG00000009772, ENSORLG00000010002, ENSORLG00000016705, ENSORLG00000013277, ENSORLG00000013119, ENSORLG00000013834, ENSORLG00000015015, ENSORLG00000017875, ENSORLG00000014565, ENSORLG00000010600,…
positive regulation of phosphate metabolic process (GO:0045937)	285	66	41.14	+	1.6	0.000199	0.019	strada, sh2d3ca, hbegfa, ddr1, stk11, ntrk3b, inha, adcyap1b, bmp2, fgfr2, crlf1a, epha4b, [no_name], fgf6b, erbb4b, ntrk1, [no_name], ephb4a, csf1ra, ntrk2a, ppp1r15b, gdf6a, flt4, ccnt2b, fgf18a, fgf10b, INHBC, ghr, erbb4a, fgf23, axin2, cd40, ngfa, fxr1, tie1, gprc5ba, [no_name], bmp6, fgf10a, vac14, bora, pdgfrb, rack1, fgf7, incenp, pth1ra, epha3, ltk, ephb2b, ntrk2b_(1_of_many), cd74a, [no_…	ENSORLG00000002426, ENSORLG00000010207, ENSORLG00000006983, ENSORLG00000012907, ENSORLG00000015419, ENSORLG00000014606, ENSORLG00000002184, ENSORLG00000024097, ENSORLG00000009772, ENSORLG00000013277, ENSORLG00000014003, ENSORLG00000014565, ENSORLG00000018568, ENSORLG00000030652, ENSORLG00000016023, ENSORLG00000023848, ENSORLG00000014683, ENSORLG00000006909, ENSORLG00000004849, ENSORLG00000005227,…
positive regulation of phosphorus metabolic process (GO:0010562)	285	66	41.14	+	1.6	0.000199	0.0192	strada, sh2d3ca, hbegfa, ddr1, stk11, ntrk3b, inha, adcyap1b, bmp2, fgfr2, crlf1a, epha4b, [no_name], fgf6b, erbb4b, ntrk1, [no_name], ephb4a, csf1ra, ntrk2a, ppp1r15b, gdf6a, flt4, ccnt2b, fgf18a, fgf10b, INHBC, ghr, erbb4a, fgf23, axin2, cd40, ngfa, fxr1, tie1, gprc5ba, [no_name], bmp6, fgf10a, vac14, bora, pdgfrb, rack1, fgf7, incenp, pth1ra, epha3, ltk, ephb2b, ntrk2b_(1_of_many), cd74a, [no_…	ENSORLG00000002426, ENSORLG00000010207, ENSORLG00000006983, ENSORLG00000012907, ENSORLG00000015419, ENSORLG00000014606, ENSORLG00000002184, ENSORLG00000024097, ENSORLG00000009772, ENSORLG00000013277, ENSORLG00000014003, ENSORLG00000014565, ENSORLG00000018568, ENSORLG00000030652, ENSORLG00000016023, ENSORLG00000023848, ENSORLG00000014683, ENSORLG00000006909, ENSORLG00000004849, ENSORLG00000005227,…
central nervous system development (GO:0007417)	466	106	67.27	+	1.58	6.25e-06	0.00103	lhx4, pcdh19, tbx3a, tbr1b, ecrg4b, lrp8, chn1, acvr1l, yap1, agrn, [no_name], gmds, pbx4, znf367, gnrh3, sox9, cnnm2b, dbx1a, rbm7, zic4, ascl1b, OTX2, [no_name], zic1, etf1b, prdm13, hapln1a, mnx1, dand5, [no_name], lhx6, six3, auts2a, DPYSL2, myrf, [no_name], glra4a, en2, znf503, [no_name], smo, ATP1A1, lmx1bb, ino80e, tnfrsf19, pou3f2b, sox6b, med14, fsta, [no_name], PAFAH1B1, nkx2.4a, b3gnt5…	ENSORLG00000017360, ENSORLG00000000886, ENSORLG00000007316, ENSORLG00000016828, ENSORLG00000026630, ENSORLG00000010561, ENSORLG00000017518, ENSORLG00000013834, ENSORLG00000002708, ENSORLG00000000529, ENSORLG00000015970, ENSORLG00000012583, ENSORLG00000006519, ENSORLG00000003923, ENSORLG00000005824, ENSORLG00000007960, ENSORLG00000012918, ENSORLG00000024440, ENSORLG00000028880, ENSORLG00000010055,…
axonogenesis (GO:0007409)	323	73	46.63	+	1.57	0.000191	0.0194	dagla, ext2, stim1a, hdc, rhoh, islr2, rab3ab, sema7a, epha4b, efna1b, ncam1a, agrn, vaspb, RAC1, plxna2, [no_name], ephb4a, plxna4, ptprfb, pbx4, SEMA6A, pcdh17, efna2a, clstn1, gdf6a, cyfip2, tardbpl, notch3, unc5a, robo2, rbm7, ulk1a, ntn2, bicd1a, [no_name], dpysl3, trarg1a, [no_name], e2f8, efna3b, kif1b, sema3bl, [no_name], rtn4r, prdm14, foxb1, SEMA4G_(1_of_many), sema6e, shha, unc5b, dock…	ENSORLG00000006508, ENSORLG00000006545, ENSORLG00000004046, ENSORLG00000003155, ENSORLG00000005692, ENSORLG00000007233, ENSORLG00000008371, ENSORLG00000007240, ENSORLG00000014565, ENSORLG00000009810, ENSORLG00000014681, ENSORLG00000000529, ENSORLG00000013271, ENSORLG00000024978, ENSORLG00000015772, ENSORLG00000014683, ENSORLG00000006909, ENSORLG00000014480, ENSORLG00000018046, ENSORLG00000006519,…
axon development (GO:0061564)	340	76	49.08	+	1.55	0.000198	0.0193	dagla, ext2, stim1a, hdc, rhoh, islr2, rab3ab, sema7a, NEFH, epha4b, efna1b, neflb, ncam1a, agrn, vaspb, RAC1, plxna2, [no_name], ephb4a, plxna4, ptprfb, pbx4, SEMA6A, pcdh17, efna2a, clstn1, crtac1b, gdf6a, cyfip2, tardbpl, notch3, unc5a, robo2, rbm7, ulk1a, ntn2, bicd1a, [no_name], dpysl3, trarg1a, [no_name], e2f8, efna3b, kif1b, sema3bl, [no_name], rtn4r, prdm14, foxb1, SEMA4G_(1_of_many), sem…	ENSORLG00000006508, ENSORLG00000006545, ENSORLG00000004046, ENSORLG00000003155, ENSORLG00000005692, ENSORLG00000007233, ENSORLG00000008371, ENSORLG00000007240, ENSORLG00000008401, ENSORLG00000014565, ENSORLG00000009810, ENSORLG00000014402, ENSORLG00000014681, ENSORLG00000000529, ENSORLG00000013271, ENSORLG00000024978, ENSORLG00000015772, ENSORLG00000014683, ENSORLG00000006909, ENSORLG00000014480,…
brain development (GO:0007420)	309	69	44.61	+	1.55	0.000387	0.0303	pou3f2b, pcdh19, med14, fsta, PAFAH1B1, nkx2.4a, b3gnt5b, lgi1a, hdc, tbr1b, adcyap1b, spry4, tgif1, cep55l, bmp2, acvr1l, slc2a2, grhl3, yap1, shank3a, gmds, pbx4, gnrh3, notch3, ptprsa, cnnm2b, nkx2.1, eya1, rbm7, ap1m3, zic4, ascl1b, OTX2, zic1, etf1b, lef1, ino80e, prdm13, PAX2, foxb1, cenpf, has2, dand5, arx, trim69, shha, [no_name], ccsapb, lhx6, [no_name], six3, pax6b, auts2a, DPYSL2, sfrp…	ENSORLG00000028857, ENSORLG00000000886, ENSORLG00000010808, ENSORLG00000001892, ENSORLG00000007910, ENSORLG00000030534, ENSORLG00000026954, ENSORLG00000007115, ENSORLG00000003155, ENSORLG00000016828, ENSORLG00000024097, ENSORLG00000001490, ENSORLG00000027364, ENSORLG00000005053, ENSORLG00000009772, ENSORLG00000013834, ENSORLG00000011579, ENSORLG00000014445, ENSORLG00000002708, ENSORLG00000009936,…
cellular response to endogenous stimulus (GO:0071495)	405	90	58.46	+	1.54	6.69e-05	0.00885	zgc:111976, zdhhc13, smad9, kl, drd2a, GNAL, cilp, ext2, jak3, ucn3l, ntrk3b, [no_name], nrros, ncoa2, bmp2, jak2a, keap1a, fgfr2, acvr1l, id2a, tob1a, [no_name], fgf6b, yap1, anxa1, ppara, ntrk1, agtr1b, [no_name], PXN, ghsrb, ntrk2a, stat5a, lpxn, NSG1, vtg3, [no_name], fgf18a, fgf10b, ghr, TGFBR2, rragca, SMAD4, htr3b, fgf23, htr1fb, ngfa, nfe2l2a, slc2a12, tshr, rbm14a, sesn1, bmp6, fgf10a, P…	ENSORLG00000023485, ENSORLG00000000765, ENSORLG00000003956, ENSORLG00000003675, ENSORLG00000007515, ENSORLG00000003754, ENSORLG00000006227, ENSORLG00000006545, ENSORLG00000006586, ENSORLG00000028499, ENSORLG00000014606, ENSORLG00000007232, ENSORLG00000027684, ENSORLG00000008098, ENSORLG00000009772, ENSORLG00000010002, ENSORLG00000013993, ENSORLG00000013277, ENSORLG00000013834, ENSORLG00000015015,…
tissue morphogenesis (GO:0048729)	373	83	53.85	+	1.54	0.00012	0.0127	zdhhc13, pcdh19, cxxc5a, fsta, [no_name], tbx3a, sox8, lzts2a, b9d2, ppp1cb, lmo7b, bmp2, sap130a, acvr1l, yes1, grhl3, quo, vaspb, msx1a, igfbp3, plxna2, fermt2, ephb4a, tbx1, sec24d, gab1, tal1, abca12, crispld2, mpp5b, sox9, eya1, fzd10, dcn, LBX1, tp63, aplnra, cacna1c, tbx5a, [no_name], ppp1caa, apoa2, nfe2, dlx4b, PAX2, dlx6a, rack1, eomesa, cenpf, mkks, mab21l2, has2, ncl, dand5, msgn1, sh…	ENSORLG00000000765, ENSORLG00000000886, ENSORLG00000006108, ENSORLG00000001892, ENSORLG00000002742, ENSORLG00000007316, ENSORLG00000007994, ENSORLG00000007311, ENSORLG00000028375, ENSORLG00000013357, ENSORLG00000029150, ENSORLG00000009772, ENSORLG00000015499, ENSORLG00000013834, ENSORLG00000017875, ENSORLG00000014445, ENSORLG00000016585, ENSORLG00000013271, ENSORLG00000016741, ENSORLG00000022715,…
epithelium development (GO:0060429)	588	130	84.88	+	1.53	2.4e-06	0.000438	pcdh19, cxxc5a, TYRP1, tbx3a, dkk1a, hbegfa, lzts2a, irx4a, atp1b1a, b9d2, pacsin1b, acvr1l, yes1, yap1, vaspb, igfbp3, wt1, ephb4a, RBPJ, pcdh15a, kdf1a, mpp5b, bcor, sox9, larp6a, fxr1, OTX2, zgc:158846, tbx5a, [no_name], ppp1caa, ppargc1a, dlx6a, mnx1, dcdc2b, mkks, mab21l2, dand5, krt8, epha3, tbx16, ada2b, srebf1, eya4, usp4, svep1, sox4b, fgf8b, en2, wnt2ba, sox32, lpp, shrprbck1r, dvl1a, n…	ENSORLG00000000886, ENSORLG00000006108, ENSORLG00000004326, ENSORLG00000007316, ENSORLG00000006345, ENSORLG00000006983, ENSORLG00000007311, ENSORLG00000005134, ENSORLG00000028494, ENSORLG00000028375, ENSORLG00000007282, ENSORLG00000013834, ENSORLG00000017875, ENSORLG00000002708, ENSORLG00000013271, ENSORLG00000022715, ENSORLG00000009859, ENSORLG00000006909, ENSORLG00000006995, ENSORLG00000023071,…
head development (GO:0060322)	322	71	46.48	+	1.53	0.000452	0.0338	pou3f2b, pcdh19, med14, fsta, PAFAH1B1, nkx2.4a, b3gnt5b, lgi1a, hdc, tbr1b, adcyap1b, spry4, tgif1, cep55l, bmp2, acvr1l, slc2a2, grhl3, yap1, shank3a, gmds, pbx4, gnrh3, crispld2, notch3, ptprsa, cnnm2b, nkx2.1, eya1, rbm7, ap1m3, zic4, ascl1b, OTX2, zic1, etf1b, lef1, ino80e, prdm13, PAX2, foxb1, cenpf, has2, dand5, arx, trim69, shha, [no_name], ccsapb, lhx6, [no_name], six3, pax6b, auts2a, DP…	ENSORLG00000028857, ENSORLG00000000886, ENSORLG00000010808, ENSORLG00000001892, ENSORLG00000007910, ENSORLG00000030534, ENSORLG00000026954, ENSORLG00000007115, ENSORLG00000003155, ENSORLG00000016828, ENSORLG00000024097, ENSORLG00000001490, ENSORLG00000027364, ENSORLG00000005053, ENSORLG00000009772, ENSORLG00000013834, ENSORLG00000011579, ENSORLG00000014445, ENSORLG00000002708, ENSORLG00000009936,…
trans-synaptic signaling (GO:0099537)	329	72	47.49	+	1.52	0.000506	0.0366	dagla, [no_name], insyn1, chata, drd2a, syt7b, grik1a, [no_name], cacna1aa, synj1, hdc, nlgn3a, grin2ab, exoc4, [no_name], rab3ab, slc5a7a, gabra3, grik4, gabra6b, chrna3, [no_name], FCHSD2, ntrk2a, chrna9, gabrg2, apba2b, grik1b, nlgn3b, slc18a3a, htr3b, htr1fb, gabrb4, chrnb2, dlgap2b, stx2b, chrna5, grm1a, chrna4b, dlg4a, rimbp2, chrm3a, slc12a5a, UNC13C, HTR1A_(1_of_many), htr6, GRIK2_(1_of_m…	ENSORLG00000006508, ENSORLG00000024453, ENSORLG00000028974, ENSORLG00000006943, ENSORLG00000007515, ENSORLG00000006468, ENSORLG00000004443, ENSORLG00000007159, ENSORLG00000011019, ENSORLG00000004320, ENSORLG00000003155, ENSORLG00000006464, ENSORLG00000009184, ENSORLG00000014529, ENSORLG00000007232, ENSORLG00000008371, ENSORLG00000005052, ENSORLG00000010408, ENSORLG00000007593, ENSORLG00000018969,…
animal organ morphogenesis (GO:0009887)	586	128	84.59	+	1.51	5.03e-06	0.000847	OTOR, pcdh19, cxxc5a, tbx3a, [no_name], pde6c, cdx1a_(1_of_many), synj1, vav3b, grem2a, pacsin1b, fam20ca, acvr1l, cdh4, yap1, igfbp3, fermt2, sec24d, gmds, pbx4, ntng1a, cyfip2, HOXA4, [no_name], bcor, fgf18a, sox9, foxf2, ntn2, nbas, mfap5, bcl6aa, tbx5a, [no_name], zic1, pdgfrb, hoxc13a, dcdc2b, mkks, mab21l2, fgf7, dand5, foxe3, hmcn2, lum, tbx16, smoc2, auts2a, eya4, pax9, obsl1a, sox4b, fgf…	ENSORLG00000023881, ENSORLG00000000886, ENSORLG00000006108, ENSORLG00000007316, ENSORLG00000020895, ENSORLG00000005135, ENSORLG00000027042, ENSORLG00000004320, ENSORLG00000029347, ENSORLG00000005251, ENSORLG00000007282, ENSORLG00000009455, ENSORLG00000013834, ENSORLG00000013559, ENSORLG00000002708, ENSORLG00000022715, ENSORLG00000013270, ENSORLG00000004729, ENSORLG00000012583, ENSORLG00000006519,…
cell morphogenesis involved in neuron differentiation (GO:0048667)	344	75	49.66	+	1.51	0.000436	0.0332	dagla, ext2, stim1a, hdc, rhoh, islr2, rab3ab, sema7a, pacsin1b, epha4b, efna1b, ncam1a, agrn, vaspb, RAC1, plxna2, [no_name], ephb4a, plxna4, ptprfb, pbx4, SEMA6A, pcdh17, efna2a, clstn1, gdf6a, cyfip2, tardbpl, notch3, DCDC2, unc5a, robo2, rbm7, ulk1a, ntn2, bicd1a, [no_name], dpysl3, trarg1a, [no_name], e2f8, efna3b, kif1b, sema3bl, [no_name], rtn4r, prdm14, foxb1, SEMA4G_(1_of_many), sema6e, …	ENSORLG00000006508, ENSORLG00000006545, ENSORLG00000004046, ENSORLG00000003155, ENSORLG00000005692, ENSORLG00000007233, ENSORLG00000008371, ENSORLG00000007240, ENSORLG00000007282, ENSORLG00000014565, ENSORLG00000009810, ENSORLG00000014681, ENSORLG00000000529, ENSORLG00000013271, ENSORLG00000024978, ENSORLG00000015772, ENSORLG00000014683, ENSORLG00000006909, ENSORLG00000014480, ENSORLG00000018046,…
embryonic morphogenesis (GO:0048598)	498	107	71.89	+	1.49	5.41e-05	0.00727	zdhhc13, pcdh19, cxxc5a, tbx3a, pde6c, lzts2a, pacsin1b, acvr1l, yes1, vaspb, igfbp3, sec24d, si:dkeyp-118h3.6, pbx4, sp9, pigt, HOXA4, [no_name], rab5c, mpp5b, sox9, nbas, mfap5, tbx5a, rock1, zic1, pdgfrb, dlx6a, dcdc2b, mkks, mab21l2, dand5, hmcn2, epha3, lum, tbx16, smoc2, auts2a, eya4, sox4b, en2, wnt2ba, sox32, znf503, lpp, shrprbck1r, dvl1a, nphp3, smo, bmp4, ATP1A1, rock2b, lmx1bb, aggf1,…	ENSORLG00000000765, ENSORLG00000000886, ENSORLG00000006108, ENSORLG00000007316, ENSORLG00000005135, ENSORLG00000007311, ENSORLG00000007282, ENSORLG00000013834, ENSORLG00000017875, ENSORLG00000013271, ENSORLG00000022715, ENSORLG00000004729, ENSORLG00000012460, ENSORLG00000006519, ENSORLG00000017492, ENSORLG00000004852, ENSORLG00000005025, ENSORLG00000027670, ENSORLG00000003882, ENSORLG00000011789,…
response to endogenous stimulus (GO:0009719)	433	93	62.51	+	1.49	0.000162	0.0166	zgc:111976, zdhhc13, smad9, kl, drd2a, GNAL, cilp, ext2, jak3, ucn3l, ntrk3b, [no_name], nrros, slc2a1b, ncoa2, bmp2, jak2a, keap1a, fgfr2, acvr1l, id2a, tob1a, [no_name], fgf6b, yap1, anxa1, ppara, ntrk1, agtr1b, [no_name], PXN, ghsrb, ntrk2a, stat5a, lpxn, NSG1, vtg3, [no_name], fgf18a, fgf10b, ghr, TGFBR2, rragca, SMAD4, htr3b, fgf23, htr1fb, ngfa, nfe2l2a, slc2a12, tshr, rbm14a, sesn1, bmp6, …	ENSORLG00000023485, ENSORLG00000000765, ENSORLG00000003956, ENSORLG00000003675, ENSORLG00000007515, ENSORLG00000003754, ENSORLG00000006227, ENSORLG00000006545, ENSORLG00000006586, ENSORLG00000028499, ENSORLG00000014606, ENSORLG00000007232, ENSORLG00000027684, ENSORLG00000007473, ENSORLG00000008098, ENSORLG00000009772, ENSORLG00000010002, ENSORLG00000013993, ENSORLG00000013277, ENSORLG00000013834,…
pattern specification process (GO:0007389)	395	85	57.02	+	1.49	0.000284	0.0244	btk, smad9, lhx4, snai1a, cxxc5a, fsta, tbx3a, cdx1a_(1_of_many), lzts2a, sulf1, tgif1, lmo7b, bmp2, acvr1l, tob1a, grhl3, yap1, agrn, ccm2, tbx1, atr, map3k3, sybu, RBPJ, gdf6a, HOXA4, [no_name], hoxa5a, tbx5, axin2, her8.2, hes7, larp6a, fxr1, OTX2, aplnra, cacna1c, tbx5a, exoc5, sesn1, szl, ripply2, HOXA7, lef1, hoxa4a, PAX2, hoxc13a, supt6h, foxb1, eomesa, cenpf, mkks, has2, ncl, enc3, dand5,…	ENSORLG00000000842, ENSORLG00000003956, ENSORLG00000017360, ENSORLG00000023047, ENSORLG00000006108, ENSORLG00000001892, ENSORLG00000007316, ENSORLG00000027042, ENSORLG00000007311, ENSORLG00000008167, ENSORLG00000027364, ENSORLG00000029150, ENSORLG00000009772, ENSORLG00000013834, ENSORLG00000010600, ENSORLG00000014445, ENSORLG00000002708, ENSORLG00000000529, ENSORLG00000016421, ENSORLG00000015256,…
tube morphogenesis (GO:0035239)	387	83	55.87	+	1.49	0.000366	0.0294	perp, pcdh19, med14, cxxc5a, fsta, tbx3a, sulf1, pik3c2a, slc2a1b, lmo7b, bmp2, jak2a, acvr1l, pld1a, [no_name], grhl3, yap1, vaspb, msx1a, igfbp3, fermt2, ccm2, ephb4a, tbx1, tal1, RBPJ, gdf6a, flt4, rab5c, tardbpl, notch3, fbxw7, sox9, eya1, unc45a, aplnra, rasip1, shc1, cacna1c, tbx5a, e2f8, nfe2, dlx4b, fzd6, ramp2, pdgfrb, PAX2, dlx6a, loxl2a, plk2b, rack1, cenpf, mkks, spred1, has2, ncl, da…	ENSORLG00000004769, ENSORLG00000000886, ENSORLG00000010808, ENSORLG00000006108, ENSORLG00000001892, ENSORLG00000007316, ENSORLG00000008167, ENSORLG00000001292, ENSORLG00000007473, ENSORLG00000029150, ENSORLG00000009772, ENSORLG00000010002, ENSORLG00000013834, ENSORLG00000011699, ENSORLG00000010644, ENSORLG00000014445, ENSORLG00000002708, ENSORLG00000013271, ENSORLG00000016741, ENSORLG00000022715,…
cell projection morphogenesis (GO:0048858)	379	81	54.71	+	1.48	0.000472	0.0347	dagla, ext2, stim1a, [no_name], hdc, rhoh, islr2, rab3ab, sema7a, pacsin1b, epha4b, efna1b, ncam1a, agrn, vaspb, RAC1, plxna2, [no_name], ephb4a, plxna4, ptprfb, pbx4, SEMA6A, pcdh17, efna2a, clstn1, gdf6a, cyfip2, tardbpl, notch3, DCDC2, unc5a, robo2, rbm7, ulk1a, ntn2, ngfa, bicd1a, tnika, [no_name], dpysl3, trarg1a, [no_name], e2f8, efna3b, kif1b, sema3bl, [no_name], rtn4r, prdm14, mnx1, foxb1…	ENSORLG00000006508, ENSORLG00000006545, ENSORLG00000004046, ENSORLG00000029466, ENSORLG00000003155, ENSORLG00000005692, ENSORLG00000007233, ENSORLG00000008371, ENSORLG00000007240, ENSORLG00000007282, ENSORLG00000014565, ENSORLG00000009810, ENSORLG00000014681, ENSORLG00000000529, ENSORLG00000013271, ENSORLG00000024978, ENSORLG00000015772, ENSORLG00000014683, ENSORLG00000006909, ENSORLG00000014480,…
plasma membrane bounded cell projection morphogenesis (GO:0120039)	375	80	54.13	+	1.48	0.000536	0.0372	dagla, ext2, stim1a, [no_name], hdc, rhoh, islr2, rab3ab, sema7a, pacsin1b, epha4b, efna1b, ncam1a, agrn, vaspb, RAC1, plxna2, [no_name], ephb4a, plxna4, ptprfb, pbx4, SEMA6A, pcdh17, efna2a, clstn1, gdf6a, cyfip2, tardbpl, notch3, DCDC2, unc5a, robo2, rbm7, ulk1a, ntn2, ngfa, bicd1a, tnika, [no_name], dpysl3, trarg1a, [no_name], e2f8, efna3b, kif1b, sema3bl, [no_name], rtn4r, prdm14, mnx1, foxb1…	ENSORLG00000006508, ENSORLG00000006545, ENSORLG00000004046, ENSORLG00000029466, ENSORLG00000003155, ENSORLG00000005692, ENSORLG00000007233, ENSORLG00000008371, ENSORLG00000007240, ENSORLG00000007282, ENSORLG00000014565, ENSORLG00000009810, ENSORLG00000014681, ENSORLG00000000529, ENSORLG00000013271, ENSORLG00000024978, ENSORLG00000015772, ENSORLG00000014683, ENSORLG00000006909, ENSORLG00000014480,…
synaptic signaling (GO:0099536)	346	74	49.95	+	1.48	0.00079	0.0475	dagla, [no_name], insyn1, chata, drd2a, syt7b, grik1a, [no_name], cacna1aa, synj1, hdc, nlgn3a, grin2ab, exoc4, [no_name], rab3ab, slc5a7a, gabra3, grik4, gabra6b, chrna3, [no_name], FCHSD2, KCMF1, ntrk2a, chrna9, gabrg2, apba2b, grik1b, [no_name], nlgn3b, slc18a3a, htr3b, htr1fb, gabrb4, chrnb2, dlgap2b, stx2b, chrna5, grm1a, chrna4b, dlg4a, rimbp2, chrm3a, slc12a5a, UNC13C, HTR1A_(1_of_many), h…	ENSORLG00000006508, ENSORLG00000024453, ENSORLG00000028974, ENSORLG00000006943, ENSORLG00000007515, ENSORLG00000006468, ENSORLG00000004443, ENSORLG00000007159, ENSORLG00000011019, ENSORLG00000004320, ENSORLG00000003155, ENSORLG00000006464, ENSORLG00000009184, ENSORLG00000014529, ENSORLG00000007232, ENSORLG00000008371, ENSORLG00000005052, ENSORLG00000010408, ENSORLG00000007593, ENSORLG00000018969,…
animal organ development (GO:0048513)	1937	412	279.62	+	1.47	4.77e-15	5.12e-12	OTOR, pcdh19, [no_name], cd79a, crybb1l3, pacsin1b, fam20ca, lrp8, acvr1l, yap1, hspb6, csrp3, fhl1b, bcor, EFEMP1, fhod3b, ntn2, fxr1, tshr, mfap5, [no_name], klf9, polr3f, otomp, mnx1, dcdc2b, pygma, ar-alpha, tbl3, srebf1, six3, fgf8b, en2, foxn1, tmem234, sox32, shrprbck1r, nphp3, ptpn21, agap2, lgi1a, cep55l, sema7a, shox2, lmo7b, bmp2, CRACR2A, tpm4a, macc1, tardbpl, dhps, nkx2.1, BFSP1, rb…	ENSORLG00000023881, ENSORLG00000000886, ENSORLG00000023886, ENSORLG00000026911, ENSORLG00000008129, ENSORLG00000007282, ENSORLG00000009455, ENSORLG00000010561, ENSORLG00000013834, ENSORLG00000002708, ENSORLG00000023991, ENSORLG00000000776, ENSORLG00000001741, ENSORLG00000011669, ENSORLG00000007168, ENSORLG00000007046, ENSORLG00000007171, ENSORLG00000011787, ENSORLG00000010696, ENSORLG00000011664,…
embryonic organ development (GO:0048568)	415	88	59.91	+	1.47	0.000353	0.0289	med14, hdac4, cxxc5a, fsta, tbx3a, hsd17b4, lmo7b, bmp2, jak2a, pacsin1b, acvr1l, grhl3, yap1, msx1a, igfbp3, plxna2, tbx1, sec24d, rab32a, pbx4, tal1, nolc1, [no_name], crispld2, gdf6a, macc1, HOXA4, [no_name], sox9, copb1, eya1, nbas, mfap5, polr1d, cacna1c, tbx5a, tshz2, nfe2, dlx4b, fzd6, hoxa4a, pdgfrb, PAX2, supt6h, dcdc2b, cenpf, mkks, mab21l2, has2, ncl, dand5, hoxa9, shha, lclat1, lum, s…	ENSORLG00000010808, ENSORLG00000018092, ENSORLG00000006108, ENSORLG00000001892, ENSORLG00000007316, ENSORLG00000003551, ENSORLG00000029150, ENSORLG00000009772, ENSORLG00000010002, ENSORLG00000007282, ENSORLG00000013834, ENSORLG00000014445, ENSORLG00000002708, ENSORLG00000016741, ENSORLG00000022715, ENSORLG00000015772, ENSORLG00000015256, ENSORLG00000004729, ENSORLG00000014163, ENSORLG00000006519,…
neuron projection morphogenesis (GO:0048812)	373	79	53.85	+	1.47	0.000706	0.0446	dagla, ext2, stim1a, hdc, rhoh, islr2, rab3ab, sema7a, pacsin1b, epha4b, efna1b, ncam1a, agrn, vaspb, RAC1, plxna2, [no_name], ephb4a, plxna4, ptprfb, pbx4, SEMA6A, pcdh17, efna2a, clstn1, gdf6a, cyfip2, tardbpl, notch3, DCDC2, unc5a, robo2, rbm7, ulk1a, ntn2, ngfa, bicd1a, tnika, [no_name], dpysl3, trarg1a, [no_name], e2f8, efna3b, kif1b, sema3bl, [no_name], rtn4r, prdm14, mnx1, foxb1, SEMA4G_(1…	ENSORLG00000006508, ENSORLG00000006545, ENSORLG00000004046, ENSORLG00000003155, ENSORLG00000005692, ENSORLG00000007233, ENSORLG00000008371, ENSORLG00000007240, ENSORLG00000007282, ENSORLG00000014565, ENSORLG00000009810, ENSORLG00000014681, ENSORLG00000000529, ENSORLG00000013271, ENSORLG00000024978, ENSORLG00000015772, ENSORLG00000014683, ENSORLG00000006909, ENSORLG00000014480, ENSORLG00000018046,…
tissue development (GO:0009888)	994	210	143.49	+	1.46	5.99e-08	1.51e-05	OTOR, zdhhc13, pcdh19, TYRP1, hbegfa, pacsin1b, fam20ca, acvr1l, yes1, yap1, vaspb, fermt2, atr, pbx4, ntng1a, csrp3, RBPJ, pcdh15a, kdf1a, mpp5b, bcor, sox9, fhod3b, ntn2, larp6a, fxr1, OTX2, myorg, zgc:158846, rock1, ppp1caa, sema3bl, ppargc1a, pdgfrb, dlx6a, mnx1, dcdc2b, pygma, dand5, krt8, tbx16, ada2b, srebf1, usp4, fgf8b, en2, wnt2ba, sox32, shrprbck1r, dvl1a, nphp3, smo, ptpn21, aggf1, ta…	ENSORLG00000023881, ENSORLG00000000765, ENSORLG00000000886, ENSORLG00000004326, ENSORLG00000006983, ENSORLG00000007282, ENSORLG00000009455, ENSORLG00000013834, ENSORLG00000017875, ENSORLG00000002708, ENSORLG00000013271, ENSORLG00000013270, ENSORLG00000012184, ENSORLG00000006519, ENSORLG00000029618, ENSORLG00000000776, ENSORLG00000006995, ENSORLG00000023071, ENSORLG00000025251, ENSORLG00000011789,…
neuron development (GO:0048666)	571	120	82.43	+	1.46	4.93e-05	0.00674	dagla, [no_name], [no_name], stim1a, irx4a, synj1, rab3ab, pacsin1b, NEFH, neflb, agrn, vaspb, adgrb3, [no_name], RAC1, ephb4a, plxna4, ptprfb, pbx4, frya, camsap2a, TENM2, cyfip2, DCDC2, unc5a, rbm7, tenm1, ulk1a, ntn2, ngfa, bicd1a, tnika, [no_name], dpysl3, trarg1a, [no_name], [no_name], efna3b, kif1b, sema3bl, [no_name], prdm14, mnx1, dcdc2b, sema6e, epha3, lhx6, sema3aa, auts2a, slitrk5b, DP…	ENSORLG00000006508, ENSORLG00000023886, ENSORLG00000020895, ENSORLG00000004046, ENSORLG00000005134, ENSORLG00000004320, ENSORLG00000008371, ENSORLG00000007282, ENSORLG00000008401, ENSORLG00000014402, ENSORLG00000000529, ENSORLG00000013271, ENSORLG00000010280, ENSORLG00000015970, ENSORLG00000024978, ENSORLG00000006909, ENSORLG00000014480, ENSORLG00000018046, ENSORLG00000006519, ENSORLG00000003920,…
sensory organ development (GO:0007423)	465	98	67.13	+	1.46	0.000209	0.0196	mbnl2, [no_name], TYRP1, [no_name], crybb1l3, pde6c, dkk1a, hbegfa, irx4a, synj1, gnl2, pacsin1b, cdh4, yap1, igfbp3, gmds, pbx4, sh3pxd2b, hspb6, gnrh3, pcsk5a, [no_name], pcdh15a, cyfip2, bcor, sox9, ascl1b, OTX2, mfap5, bcl6aa, tbx5a, [no_name], zic1, polr3f, pcdh15b, otomp, dcdc2b, emc3, mkks, mab21l2, foxe3, lum, slc7a14a, six3, eya4, obsl1a, gpatch3, sox4b, znf503, [no_name], shrprbck1r, sm…	ENSORLG00000005419, ENSORLG00000023886, ENSORLG00000004326, ENSORLG00000020895, ENSORLG00000008129, ENSORLG00000005135, ENSORLG00000006345, ENSORLG00000006983, ENSORLG00000005134, ENSORLG00000004320, ENSORLG00000014645, ENSORLG00000007282, ENSORLG00000013559, ENSORLG00000002708, ENSORLG00000022715, ENSORLG00000012583, ENSORLG00000006519, ENSORLG00000030603, ENSORLG00000023991, ENSORLG00000005824,…
cell part morphogenesis (GO:0032990)	384	81	55.43	+	1.46	0.000683	0.0442	dagla, ext2, stim1a, [no_name], hdc, rhoh, islr2, rab3ab, sema7a, pacsin1b, epha4b, efna1b, ncam1a, agrn, vaspb, RAC1, plxna2, [no_name], ephb4a, plxna4, ptprfb, pbx4, SEMA6A, pcdh17, efna2a, clstn1, gdf6a, cyfip2, tardbpl, notch3, DCDC2, unc5a, robo2, rbm7, ulk1a, ntn2, ngfa, bicd1a, tnika, [no_name], dpysl3, trarg1a, [no_name], e2f8, efna3b, kif1b, sema3bl, [no_name], rtn4r, prdm14, mnx1, foxb1…	ENSORLG00000006508, ENSORLG00000006545, ENSORLG00000004046, ENSORLG00000029466, ENSORLG00000003155, ENSORLG00000005692, ENSORLG00000007233, ENSORLG00000008371, ENSORLG00000007240, ENSORLG00000007282, ENSORLG00000014565, ENSORLG00000009810, ENSORLG00000014681, ENSORLG00000000529, ENSORLG00000013271, ENSORLG00000024978, ENSORLG00000015772, ENSORLG00000014683, ENSORLG00000006909, ENSORLG00000014480,…
anatomical structure morphogenesis (GO:0009653)	1592	330	229.82	+	1.44	6.39e-11	3.66e-08	dagla, OTOR, zdhhc13, pcdh19, dlx5a, synj1, rab3ab, pik3c2a, [no_name], pacsin1b, fam20ca, chn1, acvr1l, yes1, yap1, agrn, vaspb, RAC1, fermt2, ccm2, plxna4, ptprfb, lmod2b, PXN, pbx4, frya, ntng1a, csrp3, RBPJ, cyfip2, [no_name], mpp5b, bcor, unc5a, sox9, fhod3b, rbm7, foxa2, ulk1a, ntn2, ngfa, nbas, larp6a, fxr1, tnika, [no_name], mfap5, bcl6aa, [no_name], dpysl3, [no_name], rock1, parvb, ppp1c…	ENSORLG00000006508, ENSORLG00000023881, ENSORLG00000000765, ENSORLG00000000886, ENSORLG00000004561, ENSORLG00000004320, ENSORLG00000008371, ENSORLG00000001292, ENSORLG00000026111, ENSORLG00000007282, ENSORLG00000009455, ENSORLG00000017518, ENSORLG00000013834, ENSORLG00000017875, ENSORLG00000002708, ENSORLG00000000529, ENSORLG00000013271, ENSORLG00000024978, ENSORLG00000013270, ENSORLG00000016421,…
nervous system development (GO:0007399)	1271	265	183.48	+	1.44	3.37e-09	1.52e-06	dagla, pcdh19, [no_name], synj1, rab3ab, pacsin1b, lrp8, chn1, [no_name], acvr1l, yap1, agrn, vaspb, RAC1, plxna4, ptprfb, pbx4, frya, znf367, camsap2a, RBPJ, pcdh15a, TENM2, cyfip2, mpp5b, bcor, unc5a, sox9, rbm7, tenm1, ulk1a, ntn2, ngfa, tnika, OTX2, [no_name], dpysl3, [no_name], etf1b, prdm13, efna3b, sema3bl, prdm14, dlx6a, mnx1, dcdc2b, dand5, anos1, SIM1, six3, slitrk5b, DPYSL2, tenm4, obs…	ENSORLG00000006508, ENSORLG00000000886, ENSORLG00000023886, ENSORLG00000004320, ENSORLG00000008371, ENSORLG00000007282, ENSORLG00000010561, ENSORLG00000017518, ENSORLG00000010566, ENSORLG00000013834, ENSORLG00000002708, ENSORLG00000000529, ENSORLG00000013271, ENSORLG00000024978, ENSORLG00000014480, ENSORLG00000018046, ENSORLG00000006519, ENSORLG00000003920, ENSORLG00000003923, ENSORLG00000006879,…
sensory system development (GO:0048880)	414	86	59.76	+	1.44	0.000746	0.0458	mbnl2, TYRP1, [no_name], crybb1l3, ext2, pde6c, dkk2, dkk1a, hbegfa, irx4a, synj1, sulf1, adcyap1b, gnl2, cdh4, [no_name], yap1, plxna2, lepr, gmds, pbx4, sh3pxd2b, hspb6, gnrh3, pcsk5a, [no_name], pcdh17, uhrf1, gdf6a, cyfip2, bcor, sox9, BFSP1, OTX2, mfap5, bcl6aa, nrf1, tbx5a, exoc5, [no_name], zic1, fgf10a, lef1, [no_name], polr3f, kif1b, dlx4b, pcdh15b, PAX2, [no_name], dcdc2b, emc3, mkks, m…	ENSORLG00000005419, ENSORLG00000004326, ENSORLG00000020895, ENSORLG00000008129, ENSORLG00000006545, ENSORLG00000005135, ENSORLG00000006785, ENSORLG00000006345, ENSORLG00000006983, ENSORLG00000005134, ENSORLG00000004320, ENSORLG00000008167, ENSORLG00000024097, ENSORLG00000014645, ENSORLG00000013559, ENSORLG00000009017, ENSORLG00000002708, ENSORLG00000015772, ENSORLG00000009937, ENSORLG00000012583,…
anatomical structure development (GO:0048856)	3530	731	509.58	+	1.43	3.22e-24	1.38e-20	OTOR, zdhhc13, pcdh19, [no_name], cd79a, crybb1l3, rab3ab, tp53bp2a, pacsin1b, fam20ca, lrp8, [no_name], tubb5, acvr1l, yap1, agrn, RAC1, ptprfb, frya, znf367, hspb6, csrp3, fhl1b, mpp5b, bcor, EFEMP1, vasnb, fhod3b, tenm1, ulk1a, ntn2, ngfa, pou6f2, fxr1, tie1, tnika, tshr, mfap5, [no_name], dpysl3, [no_name], [no_name], klf9, parvb, polr3f, ramp2, otomp, phactr1, prdm14, mnx1, hip1, dcdc2b, sma…	ENSORLG00000023881, ENSORLG00000000765, ENSORLG00000000886, ENSORLG00000023886, ENSORLG00000026911, ENSORLG00000008129, ENSORLG00000008371, ENSORLG00000007284, ENSORLG00000007282, ENSORLG00000009455, ENSORLG00000010561, ENSORLG00000010566, ENSORLG00000012987, ENSORLG00000013834, ENSORLG00000002708, ENSORLG00000000529, ENSORLG00000024978, ENSORLG00000018046, ENSORLG00000003920, ENSORLG00000003923,…
multicellular organism development (GO:0007275)	2843	586	410.41	+	1.43	1.14e-18	1.97e-15	OTOR, zdhhc13, pcdh19, [no_name], cd79a, crybb1l3, rab3ab, tp53bp2a, pacsin1b, lrp8, [no_name], acvr1l, yap1, agrn, RAC1, ptprfb, frya, znf367, hspb6, mpp5b, bcor, fhod3b, tenm1, ulk1a, ntn2, ngfa, fxr1, tie1, tnika, tshr, mfap5, [no_name], dpysl3, [no_name], klf9, polr3f, ramp2, phactr1, prdm14, mnx1, hip1, dcdc2b, ar-alpha, SIM1, tbl3, foxj2, srebf1, six3, slitrk5b, nrtn, tenm4, glra4a, UNC119,…	ENSORLG00000023881, ENSORLG00000000765, ENSORLG00000000886, ENSORLG00000023886, ENSORLG00000026911, ENSORLG00000008129, ENSORLG00000008371, ENSORLG00000007284, ENSORLG00000007282, ENSORLG00000010561, ENSORLG00000010566, ENSORLG00000013834, ENSORLG00000002708, ENSORLG00000000529, ENSORLG00000024978, ENSORLG00000018046, ENSORLG00000003920, ENSORLG00000003923, ENSORLG00000023991, ENSORLG00000011789,…
developmental process (GO:0032502)	3715	762	536.29	+	1.42	3.07e-24	2.64e-20	OTOR, zdhhc13, pcdh19, [no_name], cd79a, crybb1l3, rab3ab, tp53bp2a, pacsin1b, fam20ca, lrp8, [no_name], tubb5, acvr1l, yap1, agrn, RAC1, ptprfb, frya, znf367, hspb6, csrp3, fhl1b, mpp5b, bcor, EFEMP1, vasnb, fhod3b, tenm1, ulk1a, ntn2, ngfa, pou6f2, fxr1, tie1, tnika, tshr, mfap5, [no_name], dpysl3, [no_name], [no_name], klf9, parvb, polr3f, ramp2, otomp, phactr1, prdm14, mnx1, UNC13C, hip1, dcd…	ENSORLG00000023881, ENSORLG00000000765, ENSORLG00000000886, ENSORLG00000023886, ENSORLG00000026911, ENSORLG00000008129, ENSORLG00000008371, ENSORLG00000007284, ENSORLG00000007282, ENSORLG00000009455, ENSORLG00000010561, ENSORLG00000010566, ENSORLG00000012987, ENSORLG00000013834, ENSORLG00000002708, ENSORLG00000000529, ENSORLG00000024978, ENSORLG00000018046, ENSORLG00000003920, ENSORLG00000003923,…
system development (GO:0048731)	2505	514	361.62	+	1.42	5.69e-16	6.99e-13	OTOR, pcdh19, [no_name], cd79a, crybb1l3, rab3ab, pacsin1b, lrp8, [no_name], acvr1l, yap1, agrn, RAC1, ptprfb, frya, znf367, hspb6, mpp5b, bcor, fhod3b, tenm1, ulk1a, ntn2, ngfa, fxr1, tnika, tshr, mfap5, dpysl3, [no_name], klf9, polr3f, ramp2, phactr1, prdm14, mnx1, dcdc2b, ar-alpha, SIM1, tbl3, foxj2, srebf1, six3, slitrk5b, nrtn, tenm4, glra4a, UNC119, lpar4, fgf8b, en2, foxn1, tmem234, sox32,…	ENSORLG00000023881, ENSORLG00000000886, ENSORLG00000023886, ENSORLG00000026911, ENSORLG00000008129, ENSORLG00000008371, ENSORLG00000007282, ENSORLG00000010561, ENSORLG00000010566, ENSORLG00000013834, ENSORLG00000002708, ENSORLG00000000529, ENSORLG00000024978, ENSORLG00000018046, ENSORLG00000003920, ENSORLG00000003923, ENSORLG00000023991, ENSORLG00000011789, ENSORLG00000011669, ENSORLG00000007046,…
embryo development (GO:0009790)	780	160	112.6	+	1.42	1.07e-05	0.0017	mbnl2, zdhhc13, pcdh19, cxxc5a, tbx3a, pde6c, dlx5a, cdx1a_(1_of_many), lzts2a, tbr1b, tp53bp2a, pacsin1b, acvr1l, yes1, yap1, vaspb, igfbp3, sec24d, si:dkeyp-118h3.6, pbx4, sp9, [no_name], rbm22, osr2, pigt, RBPJ, HOXA4, [no_name], rab5c, mpp5b, bcor, sox9, rps3a, nbas, larp6a, fxr1, ascl1b, OTX2, mfap5, tbx5a, rock1, zic1, pdgfrb, hoxc13a, dlx6a, hip1, dcdc2b, mkks, mab21l2, dand5, hmcn2, epha3…	ENSORLG00000005419, ENSORLG00000000765, ENSORLG00000000886, ENSORLG00000006108, ENSORLG00000007316, ENSORLG00000005135, ENSORLG00000004561, ENSORLG00000027042, ENSORLG00000007311, ENSORLG00000016828, ENSORLG00000007284, ENSORLG00000007282, ENSORLG00000013834, ENSORLG00000017875, ENSORLG00000002708, ENSORLG00000013271, ENSORLG00000022715, ENSORLG00000004729, ENSORLG00000012460, ENSORLG00000006519,…
generation of neurons (GO:0048699)	739	151	106.68	+	1.42	2.25e-05	0.0034	dagla, lhx4, [no_name], [no_name], stim1a, tcf7l1, irx4a, synj1, tbr1b, rab3ab, lmx1al, pacsin1b, NEFH, neflb, agrn, vaspb, adgrb3, [no_name], RAC1, ephb4a, plxna4, ptprfb, pbx4, frya, camsap2a, pcdh15a, TENM2, cyfip2, mpp5b, DCDC2, unc5a, rbm7, id3, lmx1a, tenm1, ulk1a, ntn2, ngfa, bicd1a, ascl1b, tnika, [no_name], [no_name], dpysl3, trarg1a, [no_name], [no_name], efna3b, kif1b, sema3bl, [no_nam…	ENSORLG00000006508, ENSORLG00000017360, ENSORLG00000023886, ENSORLG00000020895, ENSORLG00000004046, ENSORLG00000011813, ENSORLG00000005134, ENSORLG00000004320, ENSORLG00000016828, ENSORLG00000008371, ENSORLG00000006590, ENSORLG00000007282, ENSORLG00000008401, ENSORLG00000014402, ENSORLG00000000529, ENSORLG00000013271, ENSORLG00000010280, ENSORLG00000015970, ENSORLG00000024978, ENSORLG00000006909,…
cellular component morphogenesis (GO:0032989)	464	95	66.98	+	1.42	0.000644	0.0419	smyd1b, dagla, ext2, stim1a, [no_name], hdc, rhoh, islr2, rab3ab, sema7a, pacsin1b, epha4b, efna1b, ncam1a, agrn, vaspb, tnnt2c, RAC1, plxna2, [no_name], ephb4a, tpm4a, plxna4, ptprfb, lmod2b, pbx4, SEMA6A, csrp3, plecb, pcdh17, efna2a, clstn1, gdf6a, cyfip2, tardbpl, notch3, DCDC2, unc5a, robo2, fhod3b, rbm7, ulk1a, ntn2, ngfa, bicd1a, tnika, [no_name], dpysl3, trarg1a, [no_name], [no_name], [no…	ENSORLG00000003877, ENSORLG00000006508, ENSORLG00000006545, ENSORLG00000004046, ENSORLG00000029466, ENSORLG00000003155, ENSORLG00000005692, ENSORLG00000007233, ENSORLG00000008371, ENSORLG00000007240, ENSORLG00000007282, ENSORLG00000014565, ENSORLG00000009810, ENSORLG00000014681, ENSORLG00000000529, ENSORLG00000013271, ENSORLG00000016386, ENSORLG00000024978, ENSORLG00000015772, ENSORLG00000014683,…
anatomical structure formation involved in morphogenesis (GO:0048646)	551	112	79.54	+	1.41	0.000292	0.0249	smyd1b, zdhhc13, pcdh19, cxxc5a, dlx5a, pik3c2a, [no_name], fam20ca, chn1, acvr1l, yap1, vaspb, tnnt2c, igfbp3, fermt2, ephb4a, gmds, lmod2b, csrp3, RBPJ, cyfip2, flt4, rab5c, sox9, fhod3b, larp6a, fxr1, shc1, tbx5a, [no_name], ramp2, pdgfrb, dlx6a, loxl2a, mab21l2, dand5, epha3, tbx16, obsl1a, igfbp2a, [no_name], [no_name], cct5, plcd3a, ugdh, sox4b, lpar4, myof, sox32, fbxw11a, dvl1a, smo, bmp4…	ENSORLG00000003877, ENSORLG00000000765, ENSORLG00000000886, ENSORLG00000006108, ENSORLG00000004561, ENSORLG00000001292, ENSORLG00000026111, ENSORLG00000009455, ENSORLG00000017518, ENSORLG00000013834, ENSORLG00000002708, ENSORLG00000013271, ENSORLG00000016386, ENSORLG00000022715, ENSORLG00000013270, ENSORLG00000006909, ENSORLG00000012583, ENSORLG00000013274, ENSORLG00000000776, ENSORLG00000006995,…
tube development (GO:0035295)	490	100	70.74	+	1.41	0.000525	0.0373	pcdh19, cxxc5a, tbx3a, pik3c2a, acvr1l, yap1, vaspb, igfbp3, fermt2, ccm2, ephb4a, RBPJ, flt4, rab5c, bcor, sox9, OTX2, shc1, tbx5a, ramp2, ppargc1a, pdgfrb, dlx6a, loxl2a, mkks, fgf7, dand5, tbx16, eya4, pibf1, igfbp2a, [no_name], plcd3a, lpar4, fgf8b, en2, sox32, fbxw11a, sox7, shrprbck1r, dvl1a, nphp3, smo, bmp4, ATP1A1, lmx1bb, aggf1, tars, tnfrsf19, perp, med14, fsta, rnpc3, stk11, sulf1, sl…	ENSORLG00000000886, ENSORLG00000006108, ENSORLG00000007316, ENSORLG00000001292, ENSORLG00000013834, ENSORLG00000002708, ENSORLG00000013271, ENSORLG00000022715, ENSORLG00000013270, ENSORLG00000016421, ENSORLG00000006909, ENSORLG00000006995, ENSORLG00000006599, ENSORLG00000003882, ENSORLG00000011669, ENSORLG00000007960, ENSORLG00000023080, ENSORLG00000009745, ENSORLG00000022701, ENSORLG00000022895,…
cell differentiation (GO:0030154)	1773	355	255.95	+	1.39	5.72e-10	3.08e-07	dagla, zdhhc13, [no_name], [no_name], TYRP1, cd79a, dlx5a, synj1, rab3ab, [no_name], ncor2, pacsin1b, yes1, yap1, agrn, vaspb, RAC1, ppara, ccm2, plxna4, ptprfb, lmod2b, PXN, pbx4, frya, ntng1a, csrp3, camsap2a, nkx2.3, RBPJ, pcdh15a, TENM2, cyfip2, kdf1a, mpp5b, unc5a, sox9, fhod3b, rbm7, foxa2, tenm1, ulk1a, ntn2, ngfa, tnika, [no_name], myorg, dpysl3, zgc:158846, ARMC6, [no_name], rock1, klf9,…	ENSORLG00000006508, ENSORLG00000000765, ENSORLG00000023886, ENSORLG00000005414, ENSORLG00000004326, ENSORLG00000026911, ENSORLG00000004561, ENSORLG00000004320, ENSORLG00000008371, ENSORLG00000026111, ENSORLG00000014008, ENSORLG00000007282, ENSORLG00000017875, ENSORLG00000002708, ENSORLG00000000529, ENSORLG00000013271, ENSORLG00000024978, ENSORLG00000011091, ENSORLG00000016421, ENSORLG00000014480,…
neuron differentiation (GO:0030182)	714	143	103.07	+	1.39	8.94e-05	0.0104	dagla, lhx4, [no_name], [no_name], stim1a, irx4a, synj1, tbr1b, rab3ab, lmx1al, pacsin1b, NEFH, neflb, agrn, vaspb, adgrb3, [no_name], RAC1, ephb4a, plxna4, ptprfb, pbx4, frya, camsap2a, pcdh15a, TENM2, cyfip2, DCDC2, unc5a, rbm7, id3, lmx1a, tenm1, ulk1a, ntn2, ngfa, bicd1a, ascl1b, tnika, [no_name], dpysl3, trarg1a, [no_name], [no_name], efna3b, kif1b, sema3bl, [no_name], wnt10b, prdm14, mnx1, …	ENSORLG00000006508, ENSORLG00000017360, ENSORLG00000023886, ENSORLG00000020895, ENSORLG00000004046, ENSORLG00000005134, ENSORLG00000004320, ENSORLG00000016828, ENSORLG00000008371, ENSORLG00000006590, ENSORLG00000007282, ENSORLG00000008401, ENSORLG00000014402, ENSORLG00000000529, ENSORLG00000013271, ENSORLG00000010280, ENSORLG00000015970, ENSORLG00000024978, ENSORLG00000006909, ENSORLG00000014480,…
cellular developmental process (GO:0048869)	1785	356	257.68	+	1.38	8.3e-10	4.2e-07	dagla, zdhhc13, [no_name], [no_name], TYRP1, cd79a, dlx5a, synj1, rab3ab, [no_name], ncor2, pacsin1b, yes1, yap1, agrn, vaspb, RAC1, ppara, ccm2, plxna4, ptprfb, lmod2b, PXN, pbx4, frya, ntng1a, csrp3, camsap2a, nkx2.3, RBPJ, pcdh15a, TENM2, cyfip2, kdf1a, mpp5b, unc5a, sox9, fhod3b, rbm7, foxa2, tenm1, ulk1a, ntn2, ngfa, tnika, [no_name], myorg, dpysl3, zgc:158846, ARMC6, [no_name], rock1, klf9,…	ENSORLG00000006508, ENSORLG00000000765, ENSORLG00000023886, ENSORLG00000005414, ENSORLG00000004326, ENSORLG00000026911, ENSORLG00000004561, ENSORLG00000004320, ENSORLG00000008371, ENSORLG00000026111, ENSORLG00000014008, ENSORLG00000007282, ENSORLG00000017875, ENSORLG00000002708, ENSORLG00000000529, ENSORLG00000013271, ENSORLG00000024978, ENSORLG00000011091, ENSORLG00000016421, ENSORLG00000014480,…
neurogenesis (GO:0022008)	796	159	114.91	+	1.38	4.22e-05	0.00594	dagla, lhx4, [no_name], [no_name], stim1a, tcf7l1, irx4a, synj1, tbr1b, rab3ab, lmx1al, pacsin1b, NEFH, neflb, agrn, vaspb, adgrb3, [no_name], RAC1, ephb4a, nav2a, plxna4, ptprfb, pbx4, frya, camsap2a, RBPJ, pcdh15a, TENM2, cyfip2, mpp5b, DCDC2, unc5a, sox9, rbm7, id3, lmx1a, tenm1, ulk1a, ntn2, ngfa, bicd1a, ascl1b, tnika, [no_name], [no_name], dpysl3, trarg1a, [no_name], [no_name], efna3b, kif1…	ENSORLG00000006508, ENSORLG00000017360, ENSORLG00000023886, ENSORLG00000020895, ENSORLG00000004046, ENSORLG00000011813, ENSORLG00000005134, ENSORLG00000004320, ENSORLG00000016828, ENSORLG00000008371, ENSORLG00000006590, ENSORLG00000007282, ENSORLG00000008401, ENSORLG00000014402, ENSORLG00000000529, ENSORLG00000013271, ENSORLG00000010280, ENSORLG00000015970, ENSORLG00000024978, ENSORLG00000006909,…
circulatory system development (GO:0072359)	640	127	92.39	+	1.37	0.000306	0.0255	smyd1b, mbnl2, aplnr2, kif20a, cxxc5a, tbx3a, pik3c2a, acvr1l, foxc1, yap1, fermt2, ccm2, ephb4a, pbx4, sh3pxd2b, rpa1, ajuba, RBPJ, flt4, rab5c, sox9, fhod3b, TGFBR2, axin2, foxf2, fxr1, shc1, tbx5a, padi2, ramp2, chrm3a, pdgfrb, phactr1, loxl2a, mkks, dand5, foxe3, pth1ra, tbx16, rasa1a, ada2b, [no_name], eya4, igfbp2a, [no_name], svep1, [no_name], plcd3a, ugdh, lpar4, fgf8b, sox32, fbxw11a, so…	ENSORLG00000003877, ENSORLG00000005419, ENSORLG00000002666, ENSORLG00000006748, ENSORLG00000006108, ENSORLG00000007316, ENSORLG00000001292, ENSORLG00000013834, ENSORLG00000012589, ENSORLG00000002708, ENSORLG00000013270, ENSORLG00000016421, ENSORLG00000006909, ENSORLG00000006519, ENSORLG00000030603, ENSORLG00000004856, ENSORLG00000007329, ENSORLG00000006995, ENSORLG00000006599, ENSORLG00000003882,…
cell development (GO:0048468)	1017	199	146.81	+	1.36	1.6e-05	0.00245	dagla, [no_name], [no_name], synj1, rab3ab, pacsin1b, agrn, vaspb, RAC1, plxna4, ptprfb, lmod2b, PXN, pbx4, frya, ntng1a, csrp3, camsap2a, RBPJ, TENM2, cyfip2, kdf1a, unc5a, fhod3b, rbm7, tenm1, ulk1a, ntn2, ngfa, tnika, [no_name], myorg, dpysl3, [no_name], klf9, parvb, alas1, efna3b, sema3bl, pdgfrb, prdm14, mnx1, dcdc2b, pygma, tbx16, ltk, srebf1, smoc2, slitrk5b, DPYSL2, tenm4, [no_name], stau…	ENSORLG00000006508, ENSORLG00000023886, ENSORLG00000005414, ENSORLG00000004320, ENSORLG00000008371, ENSORLG00000007282, ENSORLG00000000529, ENSORLG00000013271, ENSORLG00000024978, ENSORLG00000014480, ENSORLG00000018046, ENSORLG00000013274, ENSORLG00000027679, ENSORLG00000006519, ENSORLG00000003920, ENSORLG00000029618, ENSORLG00000000776, ENSORLG00000006879, ENSORLG00000006995, ENSORLG00000007963,…
regulation of developmental process (GO:0050793)	643	125	92.82	+	1.35	0.000718	0.0451	zdhhc13, lims1, tnmd, atp1b1a, thbs2a, gnl2, pacsin1b, fbxo22, cnmd, cdh4, galnt2, yap1, adgrb3, RAC1, plxna4, cdca7a, atr, fosl2, lzts3b, pik3cd, sox9, msnb, ulk1a, axin2, ngfa, ascl1b, tie1, [no_name], ism1, inpp5d, tfe3b, tiam1b, sema3bl, [no_name], [no_name], tiam1a, sema6e, foxe3, tbx16, ltk, crh, sema3aa, hes6, slitrk5b, DPYSL2, slitrk3b, igfbp2a, arl3l2, glra4a, tmem184a, [no_name], lzts1,…	ENSORLG00000000765, ENSORLG00000004567, ENSORLG00000028773, ENSORLG00000028494, ENSORLG00000010727, ENSORLG00000014645, ENSORLG00000007282, ENSORLG00000012342, ENSORLG00000021908, ENSORLG00000013559, ENSORLG00000010960, ENSORLG00000002708, ENSORLG00000010280, ENSORLG00000024978, ENSORLG00000014480, ENSORLG00000017471, ENSORLG00000012184, ENSORLG00000023079, ENSORLG00000025657, ENSORLG00000005422,…
regulation of transcription by RNA polymerase II (GO:0006357)	1897	368	273.85	+	1.34	8.47e-09	3.31e-06	zgpat, znf362b, mafk, nr0b2a, hnf1ba, dlx5a, si:ch211-198a12.6, znf827, ncor2, yap1, ppara, TSC22D3, pbx4, fosl2, cbx5, znf367, zbtb20, dachc, ZNF574, nkx2.3, RBPJ, [no_name], ccnt2b, bcor, sox9, vgll3, foxa2, [no_name], pou6f2, [no_name], atf6, OTX2, si:dkey-210j14.4, bcl6aa, atf2, tfe3b, klf9, mecom, znf366, zbtb18, HOXA7, bach1a, ppargc1a, foxq1b, [no_name], [no_name], prdm14, dlx6a, mnx1, sma…	ENSORLG00000000880, ENSORLG00000004688, ENSORLG00000004687, ENSORLG00000004442, ENSORLG00000004564, ENSORLG00000004561, ENSORLG00000007397, ENSORLG00000007396, ENSORLG00000014008, ENSORLG00000002708, ENSORLG00000011091, ENSORLG00000025379, ENSORLG00000006519, ENSORLG00000023079, ENSORLG00000023199, ENSORLG00000003923, ENSORLG00000025378, ENSORLG00000005428, ENSORLG00000013290, ENSORLG00000007722,…
regulation of signaling (GO:0023051)	1316	255	189.97	+	1.34	2.09e-06	0.00039	zdhhc13, il11a, CCKAR, lims1, ppm1na, pde3b, ctnnbip1, grik1a, hbegfa, tp53bp2a, gpr174, chn1, acvr1l, gpr17, mvb12bb, zranb1b, SH3RF3, grik1b, bcor, nptx2a, spag9a, ngfa, wdr76, tnika, bcl6aa, dlgap2b, stard13b, inpp5d, gpc6a, [no_name], prpf19, apcdd1l, rundc3aa, ramp2, tnfaip3, [no_name], RAP1GAP, gpr184, igfbp5a_(1_of_many), dand5, si:ch1073-90m23.1, insig1, tbx16, LURAP1L, smoc2, igfbp1a, gr…	ENSORLG00000000765, ENSORLG00000026599, ENSORLG00000006989, ENSORLG00000004567, ENSORLG00000006866, ENSORLG00000006744, ENSORLG00000029626, ENSORLG00000004443, ENSORLG00000006983, ENSORLG00000007284, ENSORLG00000010321, ENSORLG00000017518, ENSORLG00000013834, ENSORLG00000015572, ENSORLG00000013275, ENSORLG00000005663, ENSORLG00000015907, ENSORLG00000003362, ENSORLG00000011669, ENSORLG00000009471,…
regulation of cell communication (GO:0010646)	1309	253	188.96	+	1.34	2.74e-06	0.000491	zdhhc13, il11a, CCKAR, lims1, ppm1na, pde3b, ctnnbip1, grik1a, hbegfa, tp53bp2a, gpr174, chn1, acvr1l, gpr17, mvb12bb, zranb1b, SH3RF3, grik1b, bcor, nptx2a, spag9a, ngfa, wdr76, tnika, bcl6aa, dlgap2b, stard13b, inpp5d, gpc6a, [no_name], prpf19, apcdd1l, rundc3aa, ramp2, tnfaip3, [no_name], RAP1GAP, gpr184, igfbp5a_(1_of_many), dand5, si:ch1073-90m23.1, insig1, tbx16, LURAP1L, smoc2, igfbp1a, gr…	ENSORLG00000000765, ENSORLG00000026599, ENSORLG00000006989, ENSORLG00000004567, ENSORLG00000006866, ENSORLG00000006744, ENSORLG00000029626, ENSORLG00000004443, ENSORLG00000006983, ENSORLG00000007284, ENSORLG00000010321, ENSORLG00000017518, ENSORLG00000013834, ENSORLG00000015572, ENSORLG00000013275, ENSORLG00000005663, ENSORLG00000015907, ENSORLG00000003362, ENSORLG00000011669, ENSORLG00000009471,…
regulation of signal transduction (GO:0009966)	1150	220	166.01	+	1.33	2.29e-05	0.0034	zdhhc13, il11a, lims1, ppm1na, pde3b, ctnnbip1, hbegfa, tp53bp2a, gpr174, chn1, acvr1l, gpr17, mvb12bb, zranb1b, SH3RF3, bcor, spag9a, wdr76, tnika, bcl6aa, dlgap2b, stard13b, inpp5d, gpc6a, [no_name], prpf19, apcdd1l, rundc3aa, ramp2, tnfaip3, [no_name], RAP1GAP, gpr184, igfbp5a_(1_of_many), dand5, si:ch1073-90m23.1, insig1, tbx16, LURAP1L, smoc2, igfbp1a, usp4, cd226, dok6, gpatch3, mrap2b, chr…	ENSORLG00000000765, ENSORLG00000026599, ENSORLG00000004567, ENSORLG00000006866, ENSORLG00000006744, ENSORLG00000029626, ENSORLG00000006983, ENSORLG00000007284, ENSORLG00000010321, ENSORLG00000017518, ENSORLG00000013834, ENSORLG00000015572, ENSORLG00000013275, ENSORLG00000005663, ENSORLG00000015907, ENSORLG00000011669, ENSORLG00000010577, ENSORLG00000012513, ENSORLG00000011667, ENSORLG00000015589,…
cell projection organization (GO:0030030)	771	148	111.3	+	1.33	0.000417	0.032	dagla, dnai1.2, [no_name], stim1a, [no_name], zgc:158640, wdr19, TMEM138, rab3ab, b9d2, pacsin1b, wdr11, NEFH, neflb, yap1, agrn, vaspb, [no_name], RAC1, ephb4a, plxna4, ptprfb, atr, pbx4, frya, camsap2a, magi3b, [no_name], parvg, pcdh15a, cyfip2, DCDC2, unc5a, rbm7, ulk1a, drc3, ntn2, ngfa, bicd1a, tnika, [no_name], dpysl3, trarg1a, [no_name], parvb, [no_name], orc4, efna3b, kif1b, sema3bl, [no_…	ENSORLG00000006508, ENSORLG00000027205, ENSORLG00000023886, ENSORLG00000004046, ENSORLG00000029466, ENSORLG00000027681, ENSORLG00000005532, ENSORLG00000024177, ENSORLG00000008371, ENSORLG00000028375, ENSORLG00000007282, ENSORLG00000013317, ENSORLG00000008401, ENSORLG00000014402, ENSORLG00000002708, ENSORLG00000000529, ENSORLG00000013271, ENSORLG00000015970, ENSORLG00000024978, ENSORLG00000006909,…
plasma membrane bounded cell projection organization (GO:0120036)	757	145	109.28	+	1.33	0.000516	0.037	dagla, dnai1.2, [no_name], stim1a, [no_name], zgc:158640, wdr19, TMEM138, rab3ab, b9d2, pacsin1b, wdr11, NEFH, neflb, yap1, agrn, vaspb, [no_name], RAC1, ephb4a, plxna4, ptprfb, atr, pbx4, frya, camsap2a, magi3b, [no_name], pcdh15a, cyfip2, DCDC2, unc5a, rbm7, ulk1a, drc3, ntn2, ngfa, bicd1a, tnika, [no_name], dpysl3, trarg1a, [no_name], parvb, [no_name], orc4, efna3b, kif1b, sema3bl, [no_name], …	ENSORLG00000006508, ENSORLG00000027205, ENSORLG00000023886, ENSORLG00000004046, ENSORLG00000029466, ENSORLG00000027681, ENSORLG00000005532, ENSORLG00000024177, ENSORLG00000008371, ENSORLG00000028375, ENSORLG00000007282, ENSORLG00000013317, ENSORLG00000008401, ENSORLG00000014402, ENSORLG00000002708, ENSORLG00000000529, ENSORLG00000013271, ENSORLG00000015970, ENSORLG00000024978, ENSORLG00000006909,…
multicellular organismal process (GO:0032501)	3691	700	532.82	+	1.31	1.83e-14	1.74e-11	OTOR, zdhhc13, pcdh19, [no_name], cd79a, crybb1l3, spata22, rab3ab, tp53bp2a, pacsin1b, lrp8, [no_name], acvr1l, kcnk1b, yap1, agrn, RAC1, ptprfb, nmur3, frya, znf367, hspb6, csrp3, mpp5b, bcor, fhod3b, tenm1, ulk1a, ntn2, ngfa, fxr1, tie1, tnika, tshr, gabrb4, mfap5, [no_name], dpysl3, [no_name], klf9, chrna4b, polr3f, ramp2, phactr1, prdm14, mnx1, hip1, dcdc2b, ar-alpha, aipl1, SIM1, tbl3, foxj…	ENSORLG00000023881, ENSORLG00000000765, ENSORLG00000000886, ENSORLG00000023886, ENSORLG00000026911, ENSORLG00000008129, ENSORLG00000025822, ENSORLG00000008371, ENSORLG00000007284, ENSORLG00000007282, ENSORLG00000010561, ENSORLG00000010566, ENSORLG00000013834, ENSORLG00000010564, ENSORLG00000002708, ENSORLG00000000529, ENSORLG00000024978, ENSORLG00000018046, ENSORLG00000017078, ENSORLG00000003920,…
regulation of cellular metabolic process (GO:0031323)	3275	610	472.77	+	1.29	3.12e-11	1.92e-08	zgpat, sh2d3ca, terf1, si:ch211-198a12.6, znf827, fastkd3, yap1, znf367, SH3RF3, bcor, vgll3, ulk1a, [no_name], ngfa, pou6f2, fxr1, tie1, [no_name], si:dkey-210j14.4, HABP4, klf9, exosc9, znf366, [no_name], CPEB4_(1_of_many), YAF2_(1_of_many), [no_name], prdm14, mnx1, smad1, mlf1, arih1, ar-alpha, RFX7_(1_of_many), [no_name], incenp, SIM1, rxrbb, atmin, foxj2, srebf1, six3, [no_name], UNC119, fgf…	ENSORLG00000000880, ENSORLG00000010207, ENSORLG00000008002, ENSORLG00000007397, ENSORLG00000007396, ENSORLG00000011410, ENSORLG00000002708, ENSORLG00000003923, ENSORLG00000015907, ENSORLG00000011669, ENSORLG00000029056, ENSORLG00000013841, ENSORLG00000007050, ENSORLG00000008499, ENSORLG00000011666, ENSORLG00000011787, ENSORLG00000010699, ENSORLG00000008379, ENSORLG00000029180, ENSORLG00000003929,…
regulation of nucleobase-containing compound metabolic process (GO:0019219)	2582	482	372.73	+	1.29	4.47e-09	1.92e-06	zgpat, terf1, si:ch211-198a12.6, znf827, fastkd3, yap1, znf367, bcor, vgll3, [no_name], pou6f2, fxr1, [no_name], si:dkey-210j14.4, HABP4, klf9, exosc9, znf366, YAF2_(1_of_many), [no_name], prdm14, mnx1, smad1, mlf1, ar-alpha, RFX7_(1_of_many), [no_name], SIM1, rxrbb, atmin, foxj2, srebf1, six3, [no_name], en2, foxn1, sox32, foxh1, znf710b, bhlhe41, tshz3a, SPDEF, cnot6a, cbfa2t2, casz1, shox2, [n…	ENSORLG00000000880, ENSORLG00000008002, ENSORLG00000007397, ENSORLG00000007396, ENSORLG00000011410, ENSORLG00000002708, ENSORLG00000003923, ENSORLG00000011669, ENSORLG00000029056, ENSORLG00000007050, ENSORLG00000011666, ENSORLG00000011787, ENSORLG00000008379, ENSORLG00000029180, ENSORLG00000003929, ENSORLG00000010690, ENSORLG00000001989, ENSORLG00000003805, ENSORLG00000023863, ENSORLG00000013936,…
regulation of cellular biosynthetic process (GO:0031326)	2499	466	360.75	+	1.29	9.69e-09	3.62e-06	zgpat, si:ch211-198a12.6, znf827, yap1, znf367, bcor, vgll3, [no_name], pou6f2, fxr1, [no_name], si:dkey-210j14.4, HABP4, klf9, exosc9, znf366, CPEB4_(1_of_many), YAF2_(1_of_many), [no_name], prdm14, mnx1, smad1, mlf1, ar-alpha, RFX7_(1_of_many), [no_name], SIM1, rxrbb, atmin, foxj2, srebf1, six3, [no_name], en2, foxn1, sox32, foxh1, znf710b, bhlhe41, tshz3a, SPDEF, cnot6a, cbfa2t2, casz1, shox2,…	ENSORLG00000000880, ENSORLG00000007397, ENSORLG00000007396, ENSORLG00000002708, ENSORLG00000003923, ENSORLG00000011669, ENSORLG00000029056, ENSORLG00000007050, ENSORLG00000011666, ENSORLG00000011787, ENSORLG00000008379, ENSORLG00000029180, ENSORLG00000003929, ENSORLG00000010690, ENSORLG00000001989, ENSORLG00000003805, ENSORLG00000001711, ENSORLG00000023863, ENSORLG00000013936, ENSORLG00000008105,…
regulation of RNA metabolic process (GO:0051252)	2484	463	358.58	+	1.29	1.15e-08	4.12e-06	zgpat, si:ch211-198a12.6, znf827, fastkd3, yap1, znf367, bcor, vgll3, [no_name], pou6f2, fxr1, [no_name], si:dkey-210j14.4, HABP4, klf9, exosc9, znf366, YAF2_(1_of_many), [no_name], prdm14, mnx1, smad1, mlf1, ar-alpha, RFX7_(1_of_many), [no_name], SIM1, rxrbb, atmin, foxj2, srebf1, six3, [no_name], en2, foxn1, sox32, foxh1, znf710b, bhlhe41, tshz3a, SPDEF, cnot6a, cbfa2t2, casz1, shox2, [no_name]…	ENSORLG00000000880, ENSORLG00000007397, ENSORLG00000007396, ENSORLG00000011410, ENSORLG00000002708, ENSORLG00000003923, ENSORLG00000011669, ENSORLG00000029056, ENSORLG00000007050, ENSORLG00000011666, ENSORLG00000011787, ENSORLG00000008379, ENSORLG00000029180, ENSORLG00000003929, ENSORLG00000010690, ENSORLG00000001989, ENSORLG00000003805, ENSORLG00000023863, ENSORLG00000013936, ENSORLG00000008105,…
regulation of biosynthetic process (GO:0009889)	2518	468	363.49	+	1.29	1.33e-08	4.58e-06	zgpat, si:ch211-198a12.6, znf827, yap1, znf367, bcor, vgll3, [no_name], pou6f2, fxr1, [no_name], si:dkey-210j14.4, HABP4, klf9, exosc9, znf366, CPEB4_(1_of_many), YAF2_(1_of_many), [no_name], prdm14, mnx1, smad1, mlf1, ar-alpha, RFX7_(1_of_many), [no_name], SIM1, rxrbb, atmin, foxj2, srebf1, six3, [no_name], en2, foxn1, sox32, foxh1, znf710b, bhlhe41, tshz3a, SPDEF, cnot6a, cbfa2t2, casz1, shox2,…	ENSORLG00000000880, ENSORLG00000007397, ENSORLG00000007396, ENSORLG00000002708, ENSORLG00000003923, ENSORLG00000011669, ENSORLG00000029056, ENSORLG00000007050, ENSORLG00000011666, ENSORLG00000011787, ENSORLG00000008379, ENSORLG00000029180, ENSORLG00000003929, ENSORLG00000010690, ENSORLG00000001989, ENSORLG00000003805, ENSORLG00000001711, ENSORLG00000023863, ENSORLG00000013936, ENSORLG00000008105,…
regulation of nucleic acid-templated transcription (GO:1903506)	2276	425	328.56	+	1.29	4.17e-08	1.19e-05	zgpat, si:ch211-198a12.6, znf827, yap1, znf367, bcor, vgll3, [no_name], pou6f2, [no_name], si:dkey-210j14.4, klf9, znf366, YAF2_(1_of_many), [no_name], prdm14, mnx1, smad1, mlf1, ar-alpha, RFX7_(1_of_many), [no_name], SIM1, rxrbb, atmin, foxj2, srebf1, six3, [no_name], en2, foxn1, sox32, foxh1, znf710b, bhlhe41, tshz3a, SPDEF, cbfa2t2, casz1, shox2, [no_name], bmp2, kat6b, kdm2ba, [no_name], [no_…	ENSORLG00000000880, ENSORLG00000007397, ENSORLG00000007396, ENSORLG00000002708, ENSORLG00000003923, ENSORLG00000011669, ENSORLG00000029056, ENSORLG00000007050, ENSORLG00000011666, ENSORLG00000008379, ENSORLG00000029180, ENSORLG00000010690, ENSORLG00000003805, ENSORLG00000023863, ENSORLG00000013936, ENSORLG00000008105, ENSORLG00000010549, ENSORLG00000007377, ENSORLG00000007375, ENSORLG00000008220,…
regulation of RNA biosynthetic process (GO:2001141)	2277	425	328.7	+	1.29	4.37e-08	1.21e-05	zgpat, si:ch211-198a12.6, znf827, yap1, znf367, bcor, vgll3, [no_name], pou6f2, [no_name], si:dkey-210j14.4, klf9, znf366, YAF2_(1_of_many), [no_name], prdm14, mnx1, smad1, mlf1, ar-alpha, RFX7_(1_of_many), [no_name], SIM1, rxrbb, atmin, foxj2, srebf1, six3, [no_name], en2, foxn1, sox32, foxh1, znf710b, bhlhe41, tshz3a, SPDEF, cbfa2t2, casz1, shox2, [no_name], bmp2, kat6b, kdm2ba, [no_name], [no_…	ENSORLG00000000880, ENSORLG00000007397, ENSORLG00000007396, ENSORLG00000002708, ENSORLG00000003923, ENSORLG00000011669, ENSORLG00000029056, ENSORLG00000007050, ENSORLG00000011666, ENSORLG00000008379, ENSORLG00000029180, ENSORLG00000010690, ENSORLG00000003805, ENSORLG00000023863, ENSORLG00000013936, ENSORLG00000008105, ENSORLG00000010549, ENSORLG00000007377, ENSORLG00000007375, ENSORLG00000008220,…
regulation of DNA-templated transcription (GO:0006355)	2276	425	328.56	+	1.29	4.17e-08	1.24e-05	zgpat, si:ch211-198a12.6, znf827, yap1, znf367, bcor, vgll3, [no_name], pou6f2, [no_name], si:dkey-210j14.4, klf9, znf366, YAF2_(1_of_many), [no_name], prdm14, mnx1, smad1, mlf1, ar-alpha, RFX7_(1_of_many), [no_name], SIM1, rxrbb, atmin, foxj2, srebf1, six3, [no_name], en2, foxn1, sox32, foxh1, znf710b, bhlhe41, tshz3a, SPDEF, cbfa2t2, casz1, shox2, [no_name], bmp2, kat6b, kdm2ba, [no_name], [no_…	ENSORLG00000000880, ENSORLG00000007397, ENSORLG00000007396, ENSORLG00000002708, ENSORLG00000003923, ENSORLG00000011669, ENSORLG00000029056, ENSORLG00000007050, ENSORLG00000011666, ENSORLG00000008379, ENSORLG00000029180, ENSORLG00000010690, ENSORLG00000003805, ENSORLG00000023863, ENSORLG00000013936, ENSORLG00000008105, ENSORLG00000010549, ENSORLG00000007377, ENSORLG00000007375, ENSORLG00000008220,…
positive regulation of metabolic process (GO:0009893)	1209	225	174.53	+	1.29	9.29e-05	0.0107	mafk, sh2d3ca, hnf1ba, hbegfa, znf827, fgfr2, crlf1a, yap1, dcp1b, ppara, pbx4, ppp1r15b, RBPJ, cyfip2, SH3RF3, ccnt2b, fbln1, erbb4a, fzr1a, ulk1a, ngfa, nbas, fxr1, tie1, atf6, dcun1d1, HABP4, casp2, tfe3b, mecom, exosc9, ppargc1a, YAF2_(1_of_many), pdgfrb, [no_name], [no_name], hip1, fgf7, arih1, incenp, rxrbb, pth1ra, tbx16, cirbpb, zgc:123305, ltk, taf11, cd226, lmo1, gpatch3, [no_name], axi…	ENSORLG00000004687, ENSORLG00000010207, ENSORLG00000004564, ENSORLG00000006983, ENSORLG00000007396, ENSORLG00000013277, ENSORLG00000014003, ENSORLG00000002708, ENSORLG00000014000, ENSORLG00000011091, ENSORLG00000006519, ENSORLG00000028887, ENSORLG00000006995, ENSORLG00000007842, ENSORLG00000015907, ENSORLG00000004330, ENSORLG00000002396, ENSORLG00000002392, ENSORLG00000015349, ENSORLG00000013841,…
regulation of macromolecule biosynthetic process (GO:0010556)	2465	457	355.84	+	1.28	2.73e-08	9.03e-06	zgpat, si:ch211-198a12.6, znf827, yap1, znf367, bcor, vgll3, [no_name], pou6f2, fxr1, [no_name], si:dkey-210j14.4, HABP4, klf9, exosc9, znf366, CPEB4_(1_of_many), YAF2_(1_of_many), [no_name], prdm14, mnx1, smad1, mlf1, ar-alpha, RFX7_(1_of_many), [no_name], SIM1, rxrbb, atmin, foxj2, srebf1, six3, [no_name], en2, foxn1, sox32, foxh1, znf710b, bhlhe41, tshz3a, SPDEF, cnot6a, cbfa2t2, casz1, shox2,…	ENSORLG00000000880, ENSORLG00000007397, ENSORLG00000007396, ENSORLG00000002708, ENSORLG00000003923, ENSORLG00000011669, ENSORLG00000029056, ENSORLG00000007050, ENSORLG00000011666, ENSORLG00000011787, ENSORLG00000008379, ENSORLG00000029180, ENSORLG00000003929, ENSORLG00000010690, ENSORLG00000001989, ENSORLG00000003805, ENSORLG00000001711, ENSORLG00000023863, ENSORLG00000013936, ENSORLG00000008105,…
positive regulation of cellular metabolic process (GO:0031325)	1071	197	154.61	+	1.27	0.000439	0.0331	mafk, sh2d3ca, hnf1ba, hbegfa, znf827, fgfr2, crlf1a, yap1, dcp1b, ppara, pbx4, ppp1r15b, RBPJ, SH3RF3, ccnt2b, erbb4a, fzr1a, ulk1a, ngfa, fxr1, tie1, atf6, HABP4, tfe3b, mecom, exosc9, ppargc1a, YAF2_(1_of_many), pdgfrb, [no_name], [no_name], fgf7, arih1, incenp, rxrbb, pth1ra, tbx16, cirbpb, zgc:123305, ltk, taf11, lmo1, gpatch3, [no_name], axin1, pparg, UNC119, exosc7, fgf8b, sox32, smn1, lpi…	ENSORLG00000004687, ENSORLG00000010207, ENSORLG00000004564, ENSORLG00000006983, ENSORLG00000007396, ENSORLG00000013277, ENSORLG00000014003, ENSORLG00000002708, ENSORLG00000014000, ENSORLG00000011091, ENSORLG00000006519, ENSORLG00000028887, ENSORLG00000006995, ENSORLG00000015907, ENSORLG00000004330, ENSORLG00000002392, ENSORLG00000015349, ENSORLG00000013841, ENSORLG00000008499, ENSORLG00000011787,…
regulation of gene expression (GO:0010468)	2802	510	404.49	+	1.26	3.71e-08	1.18e-05	[no_name], zgpat, si:ch211-198a12.6, znf827, fastkd3, ttc37, yap1, znf367, bcor, vgll3, [no_name], pou6f2, fxr1, [no_name], si:dkey-210j14.4, HABP4, klf9, exosc9, znf366, CPEB4_(1_of_many), YAF2_(1_of_many), cd276, [no_name], prdm14, mnx1, smad1, mlf1, ar-alpha, RFX7_(1_of_many), [no_name], SIM1, rxrbb, atmin, foxj2, srebf1, six3, [no_name], fgf8b, en2, foxn1, sox32, foxh1, znf710b, bhlhe41, tshz…	ENSORLG00000002944, ENSORLG00000000880, ENSORLG00000007397, ENSORLG00000007396, ENSORLG00000011410, ENSORLG00000010323, ENSORLG00000002708, ENSORLG00000003923, ENSORLG00000011669, ENSORLG00000029056, ENSORLG00000007050, ENSORLG00000011666, ENSORLG00000011787, ENSORLG00000008379, ENSORLG00000029180, ENSORLG00000003929, ENSORLG00000010690, ENSORLG00000001989, ENSORLG00000003805, ENSORLG00000001711,…
regulation of metabolic process (GO:0019222)	3738	665	539.61	+	1.23	6.03e-09	2.47e-06	[no_name], zgpat, sh2d3ca, ntd5, terf1, si:ch211-198a12.6, znf827, fastkd3, ttc37, yap1, znf367, SH3RF3, bcor, vgll3, ulk1a, [no_name], ngfa, pou6f2, fxr1, tie1, [no_name], si:dkey-210j14.4, HABP4, klf9, exosc9, znf366, [no_name], CPEB4_(1_of_many), YAF2_(1_of_many), cd276, [no_name], prdm14, mnx1, hip1, smad1, mlf1, arih1, ar-alpha, RFX7_(1_of_many), [no_name], incenp, SIM1, rxrbb, atmin, foxj2,…	ENSORLG00000002944, ENSORLG00000000880, ENSORLG00000010207, ENSORLG00000011418, ENSORLG00000008002, ENSORLG00000007397, ENSORLG00000007396, ENSORLG00000011410, ENSORLG00000010323, ENSORLG00000002708, ENSORLG00000003923, ENSORLG00000015907, ENSORLG00000011669, ENSORLG00000029056, ENSORLG00000013841, ENSORLG00000007050, ENSORLG00000008499, ENSORLG00000011666, ENSORLG00000011787, ENSORLG00000010699,…
regulation of primary metabolic process (GO:0080090)	3332	594	481	+	1.23	3.79e-08	1.16e-05	zgpat, sh2d3ca, ntd5, terf1, si:ch211-198a12.6, znf827, fastkd3, yap1, znf367, SH3RF3, bcor, vgll3, [no_name], ngfa, pou6f2, fxr1, [no_name], si:dkey-210j14.4, HABP4, klf9, exosc9, znf366, [no_name], CPEB4_(1_of_many), YAF2_(1_of_many), [no_name], prdm14, mnx1, hip1, smad1, mlf1, arih1, ar-alpha, RFX7_(1_of_many), [no_name], incenp, SIM1, rxrbb, atmin, foxj2, srebf1, six3, [no_name], UNC119, fgf8…	ENSORLG00000000880, ENSORLG00000010207, ENSORLG00000011418, ENSORLG00000008002, ENSORLG00000007397, ENSORLG00000007396, ENSORLG00000011410, ENSORLG00000002708, ENSORLG00000003923, ENSORLG00000015907, ENSORLG00000011669, ENSORLG00000029056, ENSORLG00000007050, ENSORLG00000008499, ENSORLG00000011666, ENSORLG00000011787, ENSORLG00000008379, ENSORLG00000029180, ENSORLG00000003929, ENSORLG00000010690,…
regulation of nitrogen compound metabolic process (GO:0051171)	3279	582	473.35	+	1.23	9.6e-08	2.36e-05	zgpat, sh2d3ca, ntd5, terf1, si:ch211-198a12.6, znf827, fastkd3, yap1, znf367, SH3RF3, bcor, vgll3, [no_name], ngfa, pou6f2, fxr1, [no_name], si:dkey-210j14.4, HABP4, klf9, exosc9, znf366, [no_name], CPEB4_(1_of_many), YAF2_(1_of_many), [no_name], prdm14, mnx1, hip1, smad1, mlf1, arih1, ar-alpha, RFX7_(1_of_many), [no_name], incenp, SIM1, rxrbb, atmin, foxj2, srebf1, six3, [no_name], UNC119, fgf8…	ENSORLG00000000880, ENSORLG00000010207, ENSORLG00000011418, ENSORLG00000008002, ENSORLG00000007397, ENSORLG00000007396, ENSORLG00000011410, ENSORLG00000002708, ENSORLG00000003923, ENSORLG00000015907, ENSORLG00000011669, ENSORLG00000029056, ENSORLG00000007050, ENSORLG00000008499, ENSORLG00000011666, ENSORLG00000011787, ENSORLG00000008379, ENSORLG00000029180, ENSORLG00000003929, ENSORLG00000010690,…
regulation of macromolecule metabolic process (GO:0060255)	3471	608	501.06	+	1.21	2.64e-07	6.14e-05	[no_name], zgpat, sh2d3ca, ntd5, terf1, si:ch211-198a12.6, znf827, fastkd3, ttc37, yap1, znf367, SH3RF3, bcor, vgll3, [no_name], ngfa, pou6f2, fxr1, [no_name], si:dkey-210j14.4, HABP4, klf9, exosc9, znf366, [no_name], CPEB4_(1_of_many), YAF2_(1_of_many), cd276, [no_name], prdm14, mnx1, hip1, smad1, mlf1, arih1, ar-alpha, RFX7_(1_of_many), [no_name], incenp, SIM1, rxrbb, atmin, foxj2, srebf1, six3…	ENSORLG00000002944, ENSORLG00000000880, ENSORLG00000010207, ENSORLG00000011418, ENSORLG00000008002, ENSORLG00000007397, ENSORLG00000007396, ENSORLG00000011410, ENSORLG00000010323, ENSORLG00000002708, ENSORLG00000003923, ENSORLG00000015907, ENSORLG00000011669, ENSORLG00000029056, ENSORLG00000007050, ENSORLG00000008499, ENSORLG00000011666, ENSORLG00000011787, ENSORLG00000008379, ENSORLG00000029180,…
positive regulation of cellular process (GO:0048522)	2010	345	290.16	+	1.19	0.000565	0.0383	il11a, lims1, [no_name], ppm1na, mafk, sh2d3ca, hnf1ba, hbegfa, znf827, gpr174, pacsin1b, fgfr2, crlf1a, gpr17, yap1, dcp1b, vaspb, ppara, plxna4, pbx4, ppp1r15b, RBPJ, zranb1b, SH3RF3, ccnt2b, sox9, msnb, erbb4a, fzr1a, ulk1a, spag9a, ngfa, fxr1, tie1, atf6, [no_name], HABP4, dpysl3, casp2, inpp5d, tfe3b, rock1, mecom, exosc9, rundc3aa, sema3bl, ppargc1a, YAF2_(1_of_many), pdgfrb, [no_name], [no…	ENSORLG00000026599, ENSORLG00000004567, ENSORLG00000007835, ENSORLG00000006866, ENSORLG00000004687, ENSORLG00000010207, ENSORLG00000004564, ENSORLG00000006983, ENSORLG00000007396, ENSORLG00000010321, ENSORLG00000007282, ENSORLG00000013277, ENSORLG00000014003, ENSORLG00000015572, ENSORLG00000002708, ENSORLG00000014000, ENSORLG00000013271, ENSORLG00000011091, ENSORLG00000014480, ENSORLG00000006519,…
regulation of cellular process (GO:0050794)	7995	1350	1154.14	+	1.17	1.41e-12	1.21e-09	[no_name], zdhhc13, cd79a, RAB39B, spata22, [no_name], terf1, si:ch211-198a12.6, znf827, GPR26_(1_of_many), fastkd3, gpr174, KCNA2_(1_of_many), KCNA3, acvr1l, rassf8a, yap1, [no_name], RAC1, [no_name], wwox, bcor, EFEMP1, KCNB2, msnb, cgrp1, ulk1a, spag9a, ngfa, pou6f2, wdr76, tnika, gabrb4, si:dkey-210j14.4, stard13b, oxt, znf366, gpc6a, [no_name], si:ch211-203d1.3, YAF2_(1_of_many), cd276, mnx1…	ENSORLG00000022795, ENSORLG00000000765, ENSORLG00000026911, ENSORLG00000001850, ENSORLG00000025822, ENSORLG00000007159, ENSORLG00000008002, ENSORLG00000007397, ENSORLG00000007396, ENSORLG00000009582, ENSORLG00000011410, ENSORLG00000010321, ENSORLG00000008486, ENSORLG00000008487, ENSORLG00000013834, ENSORLG00000011414, ENSORLG00000002708, ENSORLG00000024738, ENSORLG00000024978, ENSORLG00000023874,…
biological regulation (GO:0065007)	9356	1551	1350.61	+	1.15	1.82e-12	1.42e-09	[no_name], RAB39B, spata22, [no_name], terf1, gpr174, KCNA2_(1_of_many), KCNA3, acvr1l, arhgef17, ttc37, yap1, RAC1, wwox, bcor, EFEMP1, KCNB2, ulk1a, ngfa, pou6f2, wdr76, tnika, gabrb4, [no_name], parvb, gpc6a, [no_name], UNC13C, gpr184, sgsm3, cysltr1, MARK1, arih1, pidd1, tbl3, pde4ba, foxj2, LURAP1L, igfbp1a, usp4, flot1b, lpar4, [no_name], [no_name], vcp, KCNA10, aarsd1, spata7, grik4, bmp2,…	ENSORLG00000022795, ENSORLG00000001850, ENSORLG00000025822, ENSORLG00000007159, ENSORLG00000008002, ENSORLG00000010321, ENSORLG00000008486, ENSORLG00000008487, ENSORLG00000013834, ENSORLG00000010324, ENSORLG00000010323, ENSORLG00000002708, ENSORLG00000024978, ENSORLG00000010339, ENSORLG00000011669, ENSORLG00000007168, ENSORLG00000008012, ENSORLG00000013841, ENSORLG00000008499, ENSORLG00000011666,…
regulation of biological process (GO:0050789)	8522	1420	1230.21	+	1.15	1.15e-11	7.6e-09	[no_name], zdhhc13, [no_name], cd79a, RAB39B, spata22, ntd5, [no_name], terf1, si:ch211-198a12.6, znf827, GPR26_(1_of_many), fastkd3, gpr174, KCNA2_(1_of_many), KCNA3, acvr1l, rassf8a, ttc37, yap1, [no_name], RAC1, [no_name], wwox, bcor, EFEMP1, CPXM2, KCNB2, msnb, cgrp1, ulk1a, spag9a, ngfa, pou6f2, wdr76, tnika, gabrb4, si:dkey-210j14.4, stard13b, oxt, [no_name], parvb, znf366, gpc6a, [no_name]…	ENSORLG00000022795, ENSORLG00000000765, ENSORLG00000002944, ENSORLG00000026911, ENSORLG00000001850, ENSORLG00000025822, ENSORLG00000011418, ENSORLG00000007159, ENSORLG00000008002, ENSORLG00000007397, ENSORLG00000007396, ENSORLG00000009582, ENSORLG00000011410, ENSORLG00000010321, ENSORLG00000008486, ENSORLG00000008487, ENSORLG00000013834, ENSORLG00000011414, ENSORLG00000010323, ENSORLG00000002708,…
cellular component organization or biogenesis (GO:0071840)	3825	634	552.17	+	1.15	0.000101	0.0113	thsd7ba, [no_name], ATP11B, spata22, coro7, terf1, npm3, rab3ab, atg13, KCNA2_(1_of_many), pacsin1b, KCNA3, tubb5, cenpn, frmd5, arhgef17, rassf8a, katnal2, svilc, yap1, agrn, RAC1, pex19, tex264a, ptprfb, frya, appl2, csrp3, tti1, hmgn6, fhod3b, KCNB2, ulk1a, drc3, ntn2, ngfa, tnika, pdcd11, [no_name], dpysl3, stard13b, [no_name], vma21, parvb, exosc9, gpc6a, [no_name], si:ch211-203d1.3, [no_nam…	ENSORLG00000020495, ENSORLG00000023886, ENSORLG00000025942, ENSORLG00000025822, ENSORLG00000008248, ENSORLG00000008002, ENSORLG00000008492, ENSORLG00000008371, ENSORLG00000006065, ENSORLG00000008486, ENSORLG00000007282, ENSORLG00000008487, ENSORLG00000012987, ENSORLG00000009577, ENSORLG00000012503, ENSORLG00000010324, ENSORLG00000011414, ENSORLG00000011896, ENSORLG00000002829, ENSORLG00000002708,…
cellular component organization (GO:0016043)	3649	603	526.76	+	1.14	0.000209	0.0193	thsd7ba, [no_name], ATP11B, spata22, coro7, terf1, npm3, rab3ab, atg13, KCNA2_(1_of_many), pacsin1b, KCNA3, tubb5, cenpn, frmd5, arhgef17, rassf8a, katnal2, svilc, yap1, agrn, RAC1, pex19, tex264a, ptprfb, frya, appl2, csrp3, tti1, hmgn6, fhod3b, KCNB2, ulk1a, drc3, ntn2, ngfa, tnika, [no_name], dpysl3, stard13b, [no_name], vma21, parvb, gpc6a, [no_name], si:ch211-203d1.3, [no_name], phactr1, prd…	ENSORLG00000020495, ENSORLG00000023886, ENSORLG00000025942, ENSORLG00000025822, ENSORLG00000008248, ENSORLG00000008002, ENSORLG00000008492, ENSORLG00000008371, ENSORLG00000006065, ENSORLG00000008486, ENSORLG00000007282, ENSORLG00000008487, ENSORLG00000012987, ENSORLG00000009577, ENSORLG00000012503, ENSORLG00000010324, ENSORLG00000011414, ENSORLG00000011896, ENSORLG00000002829, ENSORLG00000002708,…
cell communication (GO:0007154)	3901	638	563.14	+	1.13	0.000366	0.0297	zdhhc13, cd79a, RAB39B, sh2d3ca, [no_name], rab3ab, il12a, GPR26_(1_of_many), tp53bp2a, gpr174, acvr1l, rassf8a, [no_name], yap1, [no_name], RAC1, adra2da, nmur3, wwox, EFEMP1, slc18a3a, tenm1, cgrp1, mtnr1aa, rapgef4_(1_of_many), ngfa, tie1, tnika, tshr, gabrb4, dlgap2b, adcy1a, stard13b, oxt, dclk1a, [no_name], P2RY6, chrna4b, ramp2, cd276, UNC13C, gpr184, dcdc2b, cysltr1, smad1, MARK1, RASGEF1…	ENSORLG00000000765, ENSORLG00000026911, ENSORLG00000001850, ENSORLG00000010207, ENSORLG00000007159, ENSORLG00000008371, ENSORLG00000022670, ENSORLG00000009582, ENSORLG00000007284, ENSORLG00000010321, ENSORLG00000013834, ENSORLG00000011414, ENSORLG00000023648, ENSORLG00000002708, ENSORLG00000024738, ENSORLG00000024978, ENSORLG00000025705, ENSORLG00000017078, ENSORLG00000010339, ENSORLG00000007168,…
signaling (GO:0023052)	3859	631	557.08	+	1.13	0.000405	0.0314	zdhhc13, cd79a, RAB39B, sh2d3ca, [no_name], rab3ab, il12a, GPR26_(1_of_many), tp53bp2a, gpr174, acvr1l, rassf8a, [no_name], yap1, [no_name], RAC1, adra2da, nmur3, wwox, EFEMP1, slc18a3a, tenm1, cgrp1, mtnr1aa, rapgef4_(1_of_many), ngfa, tie1, tnika, tshr, gabrb4, dlgap2b, adcy1a, stard13b, oxt, dclk1a, [no_name], P2RY6, chrna4b, ramp2, cd276, UNC13C, gpr184, dcdc2b, cysltr1, smad1, MARK1, RASGEF1…	ENSORLG00000000765, ENSORLG00000026911, ENSORLG00000001850, ENSORLG00000010207, ENSORLG00000007159, ENSORLG00000008371, ENSORLG00000022670, ENSORLG00000009582, ENSORLG00000007284, ENSORLG00000010321, ENSORLG00000013834, ENSORLG00000011414, ENSORLG00000023648, ENSORLG00000002708, ENSORLG00000024738, ENSORLG00000024978, ENSORLG00000025705, ENSORLG00000017078, ENSORLG00000010339, ENSORLG00000007168,…
cellular response to stimulus (GO:0051716)	4280	690	617.85	+	1.12	0.000831	0.0493	zdhhc13, cd79a, RAB39B, spata22, sh2d3ca, [no_name], dnajc18, il12a, GPR26_(1_of_many), neil1, tp53bp2a, gpr174, [no_name], acvr1l, rassf8a, yap1, [no_name], RAC1, adra2da, tex264a, nmur3, wwox, EFEMP1, tenm1, cgrp1, mtnr1aa, rapgef4_(1_of_many), ngfa, wdr76, tie1, tnika, poll, tshr, gabrb4, adcy1a, stard13b, oxt, dclk1a, [no_name], P2RY6, chrna4b, ramp2, cd276, gpr184, dcdc2b, cysltr1, smad1, MA…	ENSORLG00000000765, ENSORLG00000026911, ENSORLG00000001850, ENSORLG00000025822, ENSORLG00000010207, ENSORLG00000007159, ENSORLG00000006189, ENSORLG00000022670, ENSORLG00000009582, ENSORLG00000007274, ENSORLG00000007284, ENSORLG00000010321, ENSORLG00000006192, ENSORLG00000013834, ENSORLG00000011414, ENSORLG00000002708, ENSORLG00000024738, ENSORLG00000024978, ENSORLG00000025705, ENSORLG00000000768,…
cellular process (GO:0009987)	13929	2205	2010.75	+	1.1	5.18e-12	3.71e-09	cmpk2, RAB39B, spata22, [no_name], tmlhe, terf1, npm3, tspan17, [no_name], gpr174, KCNA2_(1_of_many), KCNA3, tubb5, acvr1l, frmd5, arhgef17, taf5, ttc37, [no_name], yap1, agrn, RAC1, wwox, mtmr10, EFEMP1, KCNB2, ggps1, ulk1a, drc3, ntn2, ngfa, wdr76, tnika, gabrb4, pdcd11, parvb, gpc6a, [no_name], [no_name], UNC13C, gpr184, RAB38_(1_of_many), cysltr1, MARK1, arih1, pidd1, tbl3, pde4ba, lmbrd1, GI…	ENSORLG00000025821, ENSORLG00000001850, ENSORLG00000025822, ENSORLG00000007159, ENSORLG00000010326, ENSORLG00000008002, ENSORLG00000008492, ENSORLG00000007154, ENSORLG00000008001, ENSORLG00000010321, ENSORLG00000008486, ENSORLG00000008487, ENSORLG00000012987, ENSORLG00000013834, ENSORLG00000012503, ENSORLG00000010324, ENSORLG00000012986, ENSORLG00000010323, ENSORLG00000023648, ENSORLG00000002708,…
biological_process (GO:0008150)	17759	2778	2563.64	+	1.08	1.02e-18	2.93e-15	{union_of_all_genes_in_this_column}	{union_of_all_genes_in_this_column}
Unclassified (UNCLASSIFIED)	5856	631	845.36	-	0.75	1.02e-18	2.2e-15	lactbl1b, cdkn2c, tafa5l, FILIP1L, zgc:113691, lrrtm1, vwa1, igflr1, nudt19, ammecr1, pvalb5, [no_name], tax1bp1a, gnl1, prom2, fndc3ba, syt14b, fam219ab, smim12, cercam, [no_name], [no_name], FAM181B, [no_name], [no_name], smim29, shank1, mab21l1, smim14, HNMT_(1_of_many), emp3b, [no_name], nmrk1, cox6b1, fam234a, pvalb4, fahd1, glipr2l, pvalb1, rbm33a, d2hgdh, bcl7bb, si:dkeyp-77h1.4, [no_name]…	ENSORLG00000017083, ENSORLG00000022673, ENSORLG00000000403, ENSORLG00000001976, ENSORLG00000024856, ENSORLG00000024732, ENSORLG00000000761, ENSORLG00000025700, ENSORLG00000011778, ENSORLG00000010448, ENSORLG00000009580, ENSORLG00000008124, ENSORLG00000005098, ENSORLG00000012862, ENSORLG00000008367, ENSORLG00000011774, ENSORLG00000011532, ENSORLG00000010685, ENSORLG00000023769, ENSORLG00000024859,…
defense response (GO:0006952)	414	33	59.76	-	0.55	0.000103	0.0113	ptgir, tbxa2r, [no_name], masp2, [no_name], irak4, [no_name], rsad2, agtr2, ifih1, bnip3la, yes1, ggtl1a, tnfrsf1a, anxa1, YES1, [no_name], ntrk1, MPEG1, agtr1b, prf1.5, [no_name], rab14, [no_name], stat5a, [no_name], [no_name], uhrf1, [no_name], cd40, blk, dhx58, [no_name]	ENSORLG00000006848, ENSORLG00000006800, ENSORLG00000024634, ENSORLG00000029620, ENSORLG00000029763, ENSORLG00000003134, ENSORLG00000002067, ENSORLG00000020391, ENSORLG00000008388, ENSORLG00000016902, ENSORLG00000012129, ENSORLG00000017875, ENSORLG00000008689, ENSORLG00000012260, ENSORLG00000012381, ENSORLG00000011192, ENSORLG00000030498, ENSORLG00000023848, ENSORLG00000022935, ENSORLG00000010042,…
positive regulation of immune system process (GO:0002684)	277	21	39.99	-	0.53	0.000699	0.0445	fam49bb, cd74a, cd226, [no_name], cadm1b, [no_name], cd79a, [no_name], cd276, [no_name], hhla2a.2, masp2, itk, rsad2, sema7a, cd40, anxa1, inpp5d, sh2d1ab, blk, [no_name]	ENSORLG00000026369, ENSORLG00000004913, ENSORLG00000028507, ENSORLG00000005029, ENSORLG00000005159, ENSORLG00000030203, ENSORLG00000026911, ENSORLG00000028504, ENSORLG00000023865, ENSORLG00000025096, ENSORLG00000006412, ENSORLG00000029620, ENSORLG00000007773, ENSORLG00000020391, ENSORLG00000007240, ENSORLG00000026270, ENSORLG00000012381, ENSORLG00000015584, ENSORLG00000022209, ENSORLG00000016355,…
defense response to other organism (GO:0098542)	306	21	44.17	-	0.48	7.68e-05	0.00918	prf1.5, [no_name], rab14, [no_name], [no_name], masp2, irak4, [no_name], rsad2, [no_name], ifih1, cd40, bnip3la, yes1, tnfrsf1a, YES1, [no_name], ntrk1, MPEG1, blk, dhx58	ENSORLG00000004857, ENSORLG00000000315, ENSORLG00000007406, ENSORLG00000026924, ENSORLG00000028943, ENSORLG00000029620, ENSORLG00000003134, ENSORLG00000002067, ENSORLG00000020391, ENSORLG00000005073, ENSORLG00000016902, ENSORLG00000026270, ENSORLG00000012129, ENSORLG00000017875, ENSORLG00000012260, ENSORLG00000011192, ENSORLG00000030498, ENSORLG00000023848, ENSORLG00000022935, ENSORLG00000016355,…
response to other organism (GO:0051707)	424	28	61.21	-	0.46	1.4e-06	0.000268	masp2, hip1, irak4, [no_name], rsad2, ifih1, bnip3la, yes1, zgc:77112, cpt1b, tnfrsf1a, YES1, [no_name], ntrk1, MPEG1, prf1.5, [no_name], rab14, [no_name], [no_name], CXCR4, [no_name], [no_name], tnip1, cd40, dgat1b, blk, dhx58	ENSORLG00000029620, ENSORLG00000011517, ENSORLG00000003134, ENSORLG00000002067, ENSORLG00000020391, ENSORLG00000016902, ENSORLG00000012129, ENSORLG00000017875, ENSORLG00000011598, ENSORLG00000010223, ENSORLG00000012260, ENSORLG00000011192, ENSORLG00000030498, ENSORLG00000023848, ENSORLG00000022935, ENSORLG00000004857, ENSORLG00000000315, ENSORLG00000007406, ENSORLG00000026924, ENSORLG00000028943,…
response to external biotic stimulus (GO:0043207)	424	28	61.21	-	0.46	1.4e-06	0.000274	masp2, hip1, irak4, [no_name], rsad2, ifih1, bnip3la, yes1, zgc:77112, cpt1b, tnfrsf1a, YES1, [no_name], ntrk1, MPEG1, prf1.5, [no_name], rab14, [no_name], [no_name], CXCR4, [no_name], [no_name], tnip1, cd40, dgat1b, blk, dhx58	ENSORLG00000029620, ENSORLG00000011517, ENSORLG00000003134, ENSORLG00000002067, ENSORLG00000020391, ENSORLG00000016902, ENSORLG00000012129, ENSORLG00000017875, ENSORLG00000011598, ENSORLG00000010223, ENSORLG00000012260, ENSORLG00000011192, ENSORLG00000030498, ENSORLG00000023848, ENSORLG00000022935, ENSORLG00000004857, ENSORLG00000000315, ENSORLG00000007406, ENSORLG00000026924, ENSORLG00000028943,…
biological process involved in interspecies interaction between organisms (GO:0044419)	496	32	71.6	-	0.45	9.7e-08	2.32e-05	masp2, hip1, irak4, [no_name], rsad2, ifih1, bnip3la, yes1, zgc:77112, cpt1b, tnfrsf1a, YES1, [no_name], ntrk1, MPEG1, prf1.5, [no_name], rab14, [no_name], [no_name], [no_name], [no_name], CXCR4, [no_name], [no_name], tnip1, cd40, dgat1b, COLEC12, cxadr, blk, dhx58	ENSORLG00000029620, ENSORLG00000011517, ENSORLG00000003134, ENSORLG00000002067, ENSORLG00000020391, ENSORLG00000016902, ENSORLG00000012129, ENSORLG00000017875, ENSORLG00000011598, ENSORLG00000010223, ENSORLG00000012260, ENSORLG00000011192, ENSORLG00000030498, ENSORLG00000023848, ENSORLG00000022935, ENSORLG00000004857, ENSORLG00000000315, ENSORLG00000007406, ENSORLG00000026924, ENSORLG00000028943,…
response to biotic stimulus (GO:0009607)	427	28	61.64	-	0.45	1.1e-06	0.00023	masp2, hip1, irak4, [no_name], rsad2, ifih1, bnip3la, yes1, zgc:77112, cpt1b, tnfrsf1a, YES1, [no_name], ntrk1, MPEG1, prf1.5, [no_name], rab14, [no_name], [no_name], CXCR4, [no_name], [no_name], tnip1, cd40, dgat1b, blk, dhx58	ENSORLG00000029620, ENSORLG00000011517, ENSORLG00000003134, ENSORLG00000002067, ENSORLG00000020391, ENSORLG00000016902, ENSORLG00000012129, ENSORLG00000017875, ENSORLG00000011598, ENSORLG00000010223, ENSORLG00000012260, ENSORLG00000011192, ENSORLG00000030498, ENSORLG00000023848, ENSORLG00000022935, ENSORLG00000004857, ENSORLG00000000315, ENSORLG00000007406, ENSORLG00000026924, ENSORLG00000028943,…
immune response (GO:0006955)	553	33	79.83	-	0.41	1.76e-09	8.39e-07	btk, endou, eda, masp2, eomesa, irak4, [no_name], itk, rxfp3.2b, il12a, nrros, vtna, ifih1, yes1, tnfrsf1a, YES1, [no_name], CRACR2A, prf1.5, cd74a, [no_name], march1, rxfp3.3a3, [no_name], rag1, CXCR4, ackr4b, cracr2ab, [no_name], cd40, blk, tfe3b, dhx58	ENSORLG00000000842, ENSORLG00000020058, ENSORLG00000006521, ENSORLG00000029620, ENSORLG00000002320, ENSORLG00000003134, ENSORLG00000002067, ENSORLG00000007773, ENSORLG00000028731, ENSORLG00000022670, ENSORLG00000027684, ENSORLG00000008088, ENSORLG00000016902, ENSORLG00000017875, ENSORLG00000012260, ENSORLG00000011192, ENSORLG00000030498, ENSORLG00000025905, ENSORLG00000004857, ENSORLG00000004913,…
regulation of cell activation (GO:0050865)	171	10	24.69	-	0.41	0.00069	0.0443	fam49bb, vsir, cd226, cd40, [no_name], anxa1, inpp5d, blk, rc3h1b, [no_name]	ENSORLG00000026369, ENSORLG00000013443, ENSORLG00000028507, ENSORLG00000026270, ENSORLG00000030203, ENSORLG00000012381, ENSORLG00000015584, ENSORLG00000016355, ENSORLG00000016041, ENSORLG00000006905
regulation of leukocyte activation (GO:0002694)	170	10	24.54	-	0.41	0.000754	0.046	fam49bb, vsir, cd226, cd40, [no_name], anxa1, inpp5d, blk, rc3h1b, [no_name]	ENSORLG00000026369, ENSORLG00000013443, ENSORLG00000028507, ENSORLG00000026270, ENSORLG00000030203, ENSORLG00000012381, ENSORLG00000015584, ENSORLG00000016355, ENSORLG00000016041, ENSORLG00000006905
immune response-regulating cell surface receptor signaling pathway (GO:0002768)	159	9	22.95	-	0.39	0.000806	0.0481	cd40, [no_name], cd79a, cd276, [no_name], hhla2a.2, blk, itk, [no_name]	ENSORLG00000026270, ENSORLG00000005029, ENSORLG00000026911, ENSORLG00000023865, ENSORLG00000025096, ENSORLG00000006412, ENSORLG00000016355, ENSORLG00000007773, ENSORLG00000013340
immune response-regulating signaling pathway (GO:0002764)	182	10	26.27	-	0.38	0.000252	0.0221	tnip1, cd40, [no_name], cd79a, cd276, [no_name], hhla2a.2, blk, itk, [no_name]	ENSORLG00000007072, ENSORLG00000026270, ENSORLG00000005029, ENSORLG00000026911, ENSORLG00000023865, ENSORLG00000025096, ENSORLG00000006412, ENSORLG00000016355, ENSORLG00000007773, ENSORLG00000013340
regulation of lymphocyte activation (GO:0051249)	162	9	23.39	-	0.38	0.000611	0.0401	fam49bb, vsir, cd40, [no_name], anxa1, inpp5d, blk, rc3h1b, [no_name]	ENSORLG00000026369, ENSORLG00000013443, ENSORLG00000026270, ENSORLG00000030203, ENSORLG00000012381, ENSORLG00000015584, ENSORLG00000016355, ENSORLG00000016041, ENSORLG00000006905
immune response-activating signal transduction (GO:0002757)	153	8	22.09	-	0.36	0.000529	0.037	[no_name], cd79a, cd276, [no_name], hhla2a.2, blk, itk, [no_name]	ENSORLG00000005029, ENSORLG00000026911, ENSORLG00000023865, ENSORLG00000025096, ENSORLG00000006412, ENSORLG00000016355, ENSORLG00000007773, ENSORLG00000013340
immune response-activating cell surface receptor signaling pathway (GO:0002429)	153	8	22.09	-	0.36	0.000529	0.0373	[no_name], cd79a, cd276, [no_name], hhla2a.2, blk, itk, [no_name]	ENSORLG00000005029, ENSORLG00000026911, ENSORLG00000023865, ENSORLG00000025096, ENSORLG00000006412, ENSORLG00000016355, ENSORLG00000007773, ENSORLG00000013340
immune effector process (GO:0002252)	159	8	22.95	-	0.35	0.000296	0.025	cracr2ab, prf1.5, cd74a, masp2, CRACR2A, eomesa, ntrk1, [no_name]	ENSORLG00000014854, ENSORLG00000004857, ENSORLG00000004913, ENSORLG00000029620, ENSORLG00000025905, ENSORLG00000002320, ENSORLG00000023848, ENSORLG00000002067
activation of immune response (GO:0002253)	184	9	26.56	-	0.34	7.44e-05	0.00901	[no_name], cd79a, cd276, [no_name], hhla2a.2, masp2, blk, itk, [no_name]	ENSORLG00000005029, ENSORLG00000026911, ENSORLG00000023865, ENSORLG00000025096, ENSORLG00000006412, ENSORLG00000029620, ENSORLG00000016355, ENSORLG00000007773, ENSORLG00000013340
response to bacterium (GO:0009617)	269	13	38.83	-	0.33	1.34e-06	0.000268	[no_name], rab14, [no_name], irak4, CXCR4, [no_name], [no_name], tnip1, cpt1b, tnfrsf1a, [no_name], ntrk1, MPEG1	ENSORLG00000000315, ENSORLG00000007406, ENSORLG00000026924, ENSORLG00000003134, ENSORLG00000029079, ENSORLG00000012675, ENSORLG00000005073, ENSORLG00000007072, ENSORLG00000010223, ENSORLG00000012260, ENSORLG00000030498, ENSORLG00000023848, ENSORLG00000022935
innate immune response (GO:0045087)	216	10	31.18	-	0.32	9.28e-06	0.00151	ifih1, cd40, yes1, [no_name], tnfrsf1a, YES1, masp2, irak4, blk, dhx58	ENSORLG00000016902, ENSORLG00000026270, ENSORLG00000017875, ENSORLG00000028943, ENSORLG00000012260, ENSORLG00000011192, ENSORLG00000029620, ENSORLG00000003134, ENSORLG00000016355, ENSORLG00000003825
plasma membrane invagination (GO:0099024)	131	6	18.91	-	0.32	0.00054	0.0368	rhobtb2a, xkr6b, RAC1, rhoh, xkr9, snx33	ENSORLG00000010981, ENSORLG00000030344, ENSORLG00000024978, ENSORLG00000005692, ENSORLG00000008057, ENSORLG00000001824
membrane invagination (GO:0010324)	131	6	18.91	-	0.32	0.00054	0.0371	rhobtb2a, xkr6b, RAC1, rhoh, xkr9, snx33	ENSORLG00000010981, ENSORLG00000030344, ENSORLG00000024978, ENSORLG00000005692, ENSORLG00000008057, ENSORLG00000001824
negative regulation of peptidase activity (GO:0010466)	130	6	18.77	-	0.32	0.000597	0.0395	[no_name], [no_name], si:dkeyp-73b11.8, [no_name], serpini1, serpinf2b	ENSORLG00000025630, ENSORLG00000025455, ENSORLG00000023180, ENSORLG00000014552, ENSORLG00000012374, ENSORLG00000004838
negative regulation of endopeptidase activity (GO:0010951)	130	6	18.77	-	0.32	0.000597	0.0398	[no_name], [no_name], si:dkeyp-73b11.8, [no_name], serpini1, serpinf2b	ENSORLG00000025630, ENSORLG00000025455, ENSORLG00000023180, ENSORLG00000014552, ENSORLG00000012374, ENSORLG00000004838
defense response to bacterium (GO:0042742)	158	7	22.81	-	0.31	0.000107	0.0117	[no_name], rab14, [no_name], tnfrsf1a, [no_name], ntrk1, MPEG1	ENSORLG00000000315, ENSORLG00000007406, ENSORLG00000026924, ENSORLG00000012260, ENSORLG00000030498, ENSORLG00000023848, ENSORLG00000022935
positive regulation of leukocyte activation (GO:0002696)	140	6	20.21	-	0.3	0.000213	0.0193	fam49bb, cd226, cd40, [no_name], anxa1, inpp5d	ENSORLG00000026369, ENSORLG00000028507, ENSORLG00000026270, ENSORLG00000030203, ENSORLG00000012381, ENSORLG00000015584
positive regulation of cell activation (GO:0050867)	140	6	20.21	-	0.3	0.000213	0.0195	fam49bb, cd226, cd40, [no_name], anxa1, inpp5d	ENSORLG00000026369, ENSORLG00000028507, ENSORLG00000026270, ENSORLG00000030203, ENSORLG00000012381, ENSORLG00000015584
phagocytosis, engulfment (GO:0006911)	123	5	17.76	-	0.28	0.000379	0.0299	rhobtb2a, xkr6b, RAC1, rhoh, xkr9	ENSORLG00000010981, ENSORLG00000030344, ENSORLG00000024978, ENSORLG00000005692, ENSORLG00000008057
positive regulation of lymphocyte activation (GO:0051251)	138	5	19.92	-	0.25	7.39e-05	0.00907	fam49bb, cd40, [no_name], anxa1, inpp5d	ENSORLG00000026369, ENSORLG00000026270, ENSORLG00000030203, ENSORLG00000012381, ENSORLG00000015584
antigen receptor-mediated signaling pathway (GO:0050851)	138	5	19.92	-	0.25	7.39e-05	0.0092	cd79a, cd276, [no_name], hhla2a.2, itk	ENSORLG00000026911, ENSORLG00000023865, ENSORLG00000025096, ENSORLG00000006412, ENSORLG00000007773
regulation of B cell activation (GO:0050864)	109	4	15.73	-	0.25	0.00048	0.035	cd40, [no_name], inpp5d, blk	ENSORLG00000026270, ENSORLG00000030203, ENSORLG00000015584, ENSORLG00000016355
adaptive immune response based on somatic recombination of immune receptors built from immunoglobulin superfamily domains (GO:0002460)	126	4	18.19	-	0.22	7.03e-05	0.00889	cracr2ab, prf1.5, CRACR2A, [no_name]	ENSORLG00000014854, ENSORLG00000004857, ENSORLG00000025905, ENSORLG00000002067
positive regulation of B cell activation (GO:0050871)	104	3	15.01	-	0.2	0.000205	0.0193	cd40, [no_name], inpp5d	ENSORLG00000026270, ENSORLG00000030203, ENSORLG00000015584
humoral immune response (GO:0006959)	152	4	21.94	-	0.18	3.29e-06	0.000577	[no_name], [no_name], masp2, tfe3b	ENSORLG00000005073, ENSORLG00000030498, ENSORLG00000029620, ENSORLG00000014134
leukocyte mediated immunity (GO:0002443)	122	3	17.61	-	0.17	2.36e-05	0.00344	prf1.5, ntrk1, [no_name]	ENSORLG00000004857, ENSORLG00000023848, ENSORLG00000002067
B cell receptor signaling pathway (GO:0050853)	102	2	14.72	-	0.14	4.88e-05	0.00677	cd79a, itk	ENSORLG00000026911, ENSORLG00000007773
lymphocyte mediated immunity (GO:0002449)	121	2	17.47	-	0.11	4.28e-06	0.000737	prf1.5, [no_name]	ENSORLG00000004857, ENSORLG00000002067
immunoglobulin production (GO:0002377)	84	1	12.13	-	0.08	6.98e-05	0.00896	[no_name]	ENSORLG00000009844
production of molecular mediator of immune response (GO:0002440)	84	1	12.13	-	0.08	6.98e-05	0.0091	[no_name]	ENSORLG00000009844
complement activation (GO:0006956)	122	1	17.61	-	0.06	4.01e-07	8.63e-05	masp2	ENSORLG00000029620
DNA integration (GO:0015074)	265	0	38.25	-	< 0.01	1.96e-17	2.81e-14	n/a	n/a
B cell mediated immunity (GO:0019724)	116	0	16.75	-	< 0.01	5.12e-08	1.34e-05	n/a	n/a
immunoglobulin mediated immune response (GO:0016064)	116	0	16.75	-	< 0.01	5.12e-08	1.38e-05	n/a	n/a
complement activation, classical pathway (GO:0006958)	102	0	14.72	-	< 0.01	3.9e-07	8.61e-05	n/a	n/a
humoral immune response mediated by circulating immunoglobulin (GO:0002455)	102	0	14.72	-	< 0.01	3.9e-07	8.83e-05	n/a	n/a
phagocytosis, recognition (GO:0006910)	94	0	13.57	-	< 0.01	1.24e-06	0.000255	n/a	n/a

## Sheet: inputGenes
ENSORLG00000000099
ENSORLG00000000103
ENSORLG00000000315
ENSORLG00000000360
ENSORLG00000000403
ENSORLG00000000437
ENSORLG00000000529
ENSORLG00000000628
ENSORLG00000000655
ENSORLG00000000707
ENSORLG00000000747
ENSORLG00000000757
ENSORLG00000000761
ENSORLG00000000765
ENSORLG00000000768
ENSORLG00000000776
ENSORLG00000000780
ENSORLG00000000786
ENSORLG00000000799
ENSORLG00000000800
ENSORLG00000000806
ENSORLG00000000812
ENSORLG00000000813
ENSORLG00000000823
ENSORLG00000000824
ENSORLG00000000829
ENSORLG00000000838
ENSORLG00000000842
ENSORLG00000000850
ENSORLG00000000854
ENSORLG00000000859
ENSORLG00000000865
ENSORLG00000000871
ENSORLG00000000880
ENSORLG00000000886
ENSORLG00000000898
ENSORLG00000000947
ENSORLG00000000951
ENSORLG00000000955
ENSORLG00000000961
ENSORLG00000000994
ENSORLG00000001033
ENSORLG00000001070
ENSORLG00000001129
ENSORLG00000001260
ENSORLG00000001266
ENSORLG00000001267
ENSORLG00000001274
ENSORLG00000001278
ENSORLG00000001289
ENSORLG00000001292
ENSORLG00000001308
ENSORLG00000001313
ENSORLG00000001314
ENSORLG00000001329
ENSORLG00000001361
ENSORLG00000001373
ENSORLG00000001385
ENSORLG00000001392
ENSORLG00000001421
ENSORLG00000001437
ENSORLG00000001448
ENSORLG00000001462
ENSORLG00000001470
ENSORLG00000001471
ENSORLG00000001479
ENSORLG00000001490
ENSORLG00000001491
ENSORLG00000001500
ENSORLG00000001532
ENSORLG00000001539
ENSORLG00000001540
ENSORLG00000001573
ENSORLG00000001599
ENSORLG00000001603
ENSORLG00000001644
ENSORLG00000001658
ENSORLG00000001711
ENSORLG00000001713
ENSORLG00000001719
ENSORLG00000001727
ENSORLG00000001741
ENSORLG00000001751
ENSORLG00000001788
ENSORLG00000001795
ENSORLG00000001800
ENSORLG00000001812
ENSORLG00000001820
ENSORLG00000001822
ENSORLG00000001824
ENSORLG00000001832
ENSORLG00000001843
ENSORLG00000001847
ENSORLG00000001850
ENSORLG00000001868
ENSORLG00000001890
ENSORLG00000001892
ENSORLG00000001900
ENSORLG00000001903
ENSORLG00000001911
ENSORLG00000001912
ENSORLG00000001923
ENSORLG00000001925
ENSORLG00000001930
ENSORLG00000001934
ENSORLG00000001935
ENSORLG00000001936
ENSORLG00000001944
ENSORLG00000001951
ENSORLG00000001958
ENSORLG00000001976
ENSORLG00000001986
ENSORLG00000001989
ENSORLG00000001992
ENSORLG00000001996
ENSORLG00000002001
ENSORLG00000002008
ENSORLG00000002010
ENSORLG00000002011
ENSORLG00000002013
ENSORLG00000002015
ENSORLG00000002047
ENSORLG00000002048
ENSORLG00000002054
ENSORLG00000002063
ENSORLG00000002067
ENSORLG00000002069
ENSORLG00000002071
ENSORLG00000002077
ENSORLG00000002084
ENSORLG00000002121
ENSORLG00000002129
ENSORLG00000002135
ENSORLG00000002151
ENSORLG00000002173
ENSORLG00000002184
ENSORLG00000002231
ENSORLG00000002233
ENSORLG00000002243
ENSORLG00000002251
ENSORLG00000002254
ENSORLG00000002255
ENSORLG00000002274
ENSORLG00000002275
ENSORLG00000002286
ENSORLG00000002295
ENSORLG00000002300
ENSORLG00000002306
ENSORLG00000002313
ENSORLG00000002317
ENSORLG00000002318
ENSORLG00000002320
ENSORLG00000002321
ENSORLG00000002330
ENSORLG00000002345
ENSORLG00000002351
ENSORLG00000002357
ENSORLG00000002360
ENSORLG00000002363
ENSORLG00000002372
ENSORLG00000002373
ENSORLG00000002374
ENSORLG00000002385
ENSORLG00000002392
ENSORLG00000002396
ENSORLG00000002408
ENSORLG00000002409
ENSORLG00000002426
ENSORLG00000002432
ENSORLG00000002442
ENSORLG00000002443
ENSORLG00000002461
ENSORLG00000002469
ENSORLG00000002480
ENSORLG00000002487
ENSORLG00000002514
ENSORLG00000002522
ENSORLG00000002533
ENSORLG00000002553
ENSORLG00000002587
ENSORLG00000002597
ENSORLG00000002608
ENSORLG00000002625
ENSORLG00000002644
ENSORLG00000002648
ENSORLG00000002651
ENSORLG00000002656
ENSORLG00000002666
ENSORLG00000002690
ENSORLG00000002708
ENSORLG00000002715
ENSORLG00000002726
ENSORLG00000002738
ENSORLG00000002742
ENSORLG00000002743
ENSORLG00000002751
ENSORLG00000002759
ENSORLG00000002763
ENSORLG00000002768
ENSORLG00000002769
ENSORLG00000002778
ENSORLG00000002793
ENSORLG00000002797
ENSORLG00000002799
ENSORLG00000002804
ENSORLG00000002811
ENSORLG00000002812
ENSORLG00000002814
ENSORLG00000002825
ENSORLG00000002829
ENSORLG00000002834
ENSORLG00000002848
ENSORLG00000002857
ENSORLG00000002861
ENSORLG00000002870
ENSORLG00000002888
ENSORLG00000002890
ENSORLG00000002914
ENSORLG00000002924
ENSORLG00000002927
ENSORLG00000002944
ENSORLG00000002946
ENSORLG00000002952
ENSORLG00000002964
ENSORLG00000002976
ENSORLG00000002987
ENSORLG00000003001
ENSORLG00000003018
ENSORLG00000003019
ENSORLG00000003044
ENSORLG00000003051
ENSORLG00000003058
ENSORLG00000003063
ENSORLG00000003079
ENSORLG00000003093
ENSORLG00000003098
ENSORLG00000003106
ENSORLG00000003119
ENSORLG00000003134
ENSORLG00000003140
ENSORLG00000003155
ENSORLG00000003164
ENSORLG00000003169
ENSORLG00000003194
ENSORLG00000003215
ENSORLG00000003228
ENSORLG00000003229
ENSORLG00000003241
ENSORLG00000003252
ENSORLG00000003255
ENSORLG00000003267
ENSORLG00000003268
ENSORLG00000003283
ENSORLG00000003293
ENSORLG00000003303
ENSORLG00000003308
ENSORLG00000003333
ENSORLG00000003334
ENSORLG00000003338
ENSORLG00000003339
ENSORLG00000003354
ENSORLG00000003362
ENSORLG00000003366
ENSORLG00000003370
ENSORLG00000003376
ENSORLG00000003377
ENSORLG00000003382
ENSORLG00000003383
ENSORLG00000003407
ENSORLG00000003420
ENSORLG00000003429
ENSORLG00000003447
ENSORLG00000003448
ENSORLG00000003468
ENSORLG00000003487
ENSORLG00000003504
ENSORLG00000003520
ENSORLG00000003541
ENSORLG00000003547
ENSORLG00000003551
ENSORLG00000003560
ENSORLG00000003563
ENSORLG00000003566
ENSORLG00000003569
ENSORLG00000003578
ENSORLG00000003583
ENSORLG00000003586
ENSORLG00000003599
ENSORLG00000003606
ENSORLG00000003608
ENSORLG00000003609
ENSORLG00000003624
ENSORLG00000003625
ENSORLG00000003648
ENSORLG00000003649
ENSORLG00000003657
ENSORLG00000003666
ENSORLG00000003672
ENSORLG00000003675
ENSORLG00000003680
ENSORLG00000003687
ENSORLG00000003690
ENSORLG00000003692
ENSORLG00000003698
ENSORLG00000003709
ENSORLG00000003714
ENSORLG00000003717
ENSORLG00000003719
ENSORLG00000003726
ENSORLG00000003734
ENSORLG00000003740
ENSORLG00000003744
ENSORLG00000003750
ENSORLG00000003754
ENSORLG00000003756
ENSORLG00000003769
ENSORLG00000003772
ENSORLG00000003776
ENSORLG00000003788
ENSORLG00000003801
ENSORLG00000003805
ENSORLG00000003808
ENSORLG00000003809
ENSORLG00000003810
ENSORLG00000003820
ENSORLG00000003825
ENSORLG00000003826
ENSORLG00000003834
ENSORLG00000003858
ENSORLG00000003865
ENSORLG00000003868
ENSORLG00000003869
ENSORLG00000003877
ENSORLG00000003880
ENSORLG00000003882
ENSORLG00000003884
ENSORLG00000003892
ENSORLG00000003897
ENSORLG00000003900
ENSORLG00000003903
ENSORLG00000003918
ENSORLG00000003920
ENSORLG00000003923
ENSORLG00000003926
ENSORLG00000003929
ENSORLG00000003932
ENSORLG00000003936
ENSORLG00000003939
ENSORLG00000003947
ENSORLG00000003951
ENSORLG00000003952
ENSORLG00000003953
ENSORLG00000003956
ENSORLG00000003961
ENSORLG00000003962
ENSORLG00000003979
ENSORLG00000003986
ENSORLG00000003988
ENSORLG00000003997
ENSORLG00000004007
ENSORLG00000004017
ENSORLG00000004029
ENSORLG00000004031
ENSORLG00000004046
ENSORLG00000004053
ENSORLG00000004065
ENSORLG00000004070
ENSORLG00000004076
ENSORLG00000004080
ENSORLG00000004096
ENSORLG00000004097
ENSORLG00000004106
ENSORLG00000004116
ENSORLG00000004134
ENSORLG00000004136
ENSORLG00000004147
ENSORLG00000004155
ENSORLG00000004159
ENSORLG00000004161
ENSORLG00000004169
ENSORLG00000004174
ENSORLG00000004185
ENSORLG00000004193
ENSORLG00000004200
ENSORLG00000004220
ENSORLG00000004226
ENSORLG00000004230
ENSORLG00000004232
ENSORLG00000004241
ENSORLG00000004249
ENSORLG00000004251
ENSORLG00000004254
ENSORLG00000004267
ENSORLG00000004271
ENSORLG00000004277
ENSORLG00000004285
ENSORLG00000004287
ENSORLG00000004289
ENSORLG00000004290
ENSORLG00000004297
ENSORLG00000004308
ENSORLG00000004320
ENSORLG00000004324
ENSORLG00000004326
ENSORLG00000004327
ENSORLG00000004330
ENSORLG00000004336
ENSORLG00000004345
ENSORLG00000004346
ENSORLG00000004359
ENSORLG00000004368
ENSORLG00000004371
ENSORLG00000004382
ENSORLG00000004384
ENSORLG00000004385
ENSORLG00000004386
ENSORLG00000004421
ENSORLG00000004425
ENSORLG00000004427
ENSORLG00000004432
ENSORLG00000004433
ENSORLG00000004435
ENSORLG00000004442
ENSORLG00000004443
ENSORLG00000004455
ENSORLG00000004456
ENSORLG00000004458
ENSORLG00000004460
ENSORLG00000004465
ENSORLG00000004469
ENSORLG00000004474
ENSORLG00000004475
ENSORLG00000004480
ENSORLG00000004483
ENSORLG00000004491
ENSORLG00000004496
ENSORLG00000004502
ENSORLG00000004504
ENSORLG00000004505
ENSORLG00000004508
ENSORLG00000004512
ENSORLG00000004513
ENSORLG00000004514
ENSORLG00000004516
ENSORLG00000004517
ENSORLG00000004522
ENSORLG00000004532
ENSORLG00000004535
ENSORLG00000004539
ENSORLG00000004542
ENSORLG00000004545
ENSORLG00000004548
ENSORLG00000004561
ENSORLG00000004562
ENSORLG00000004564
ENSORLG00000004567
ENSORLG00000004569
ENSORLG00000004573
ENSORLG00000004579
ENSORLG00000004580
ENSORLG00000004586
ENSORLG00000004589
ENSORLG00000004596
ENSORLG00000004609
ENSORLG00000004610
ENSORLG00000004613
ENSORLG00000004614
ENSORLG00000004617
ENSORLG00000004620
ENSORLG00000004623
ENSORLG00000004629
ENSORLG00000004637
ENSORLG00000004641
ENSORLG00000004642
ENSORLG00000004643
ENSORLG00000004646
ENSORLG00000004648
ENSORLG00000004649
ENSORLG00000004650
ENSORLG00000004653
ENSORLG00000004654
ENSORLG00000004655
ENSORLG00000004656
ENSORLG00000004659
ENSORLG00000004665
ENSORLG00000004666
ENSORLG00000004674
ENSORLG00000004676
ENSORLG00000004680
ENSORLG00000004686
ENSORLG00000004687
ENSORLG00000004688
ENSORLG00000004696
ENSORLG00000004701
ENSORLG00000004707
ENSORLG00000004712
ENSORLG00000004713
ENSORLG00000004716
ENSORLG00000004720
ENSORLG00000004727
ENSORLG00000004728
ENSORLG00000004729
ENSORLG00000004731
ENSORLG00000004733
ENSORLG00000004736
ENSORLG00000004737
ENSORLG00000004740
ENSORLG00000004742
ENSORLG00000004744
ENSORLG00000004745
ENSORLG00000004747
ENSORLG00000004748
ENSORLG00000004749
ENSORLG00000004754
ENSORLG00000004756
ENSORLG00000004757
ENSORLG00000004760
ENSORLG00000004762
ENSORLG00000004764
ENSORLG00000004765
ENSORLG00000004766
ENSORLG00000004769
ENSORLG00000004771
ENSORLG00000004772
ENSORLG00000004777
ENSORLG00000004778
ENSORLG00000004780
ENSORLG00000004782
ENSORLG00000004784
ENSORLG00000004786
ENSORLG00000004787
ENSORLG00000004788
ENSORLG00000004789
ENSORLG00000004794
ENSORLG00000004800
ENSORLG00000004803
ENSORLG00000004810
ENSORLG00000004813
ENSORLG00000004816
ENSORLG00000004818
ENSORLG00000004822
ENSORLG00000004826
ENSORLG00000004829
ENSORLG00000004833
ENSORLG00000004838
ENSORLG00000004841
ENSORLG00000004849
ENSORLG00000004852
ENSORLG00000004853
ENSORLG00000004855
ENSORLG00000004856
ENSORLG00000004857
ENSORLG00000004859
ENSORLG00000004861
ENSORLG00000004862
ENSORLG00000004865
ENSORLG00000004869
ENSORLG00000004870
ENSORLG00000004871
ENSORLG00000004872
ENSORLG00000004873
ENSORLG00000004874
ENSORLG00000004876
ENSORLG00000004877
ENSORLG00000004878
ENSORLG00000004884
ENSORLG00000004885
ENSORLG00000004888
ENSORLG00000004891
ENSORLG00000004896
ENSORLG00000004899
ENSORLG00000004909
ENSORLG00000004911
ENSORLG00000004913
ENSORLG00000004917
ENSORLG00000004919
ENSORLG00000004926
ENSORLG00000004928
ENSORLG00000004931
ENSORLG00000004934
ENSORLG00000004942
ENSORLG00000004946
ENSORLG00000004950
ENSORLG00000004956
ENSORLG00000004971
ENSORLG00000004973
ENSORLG00000004975
ENSORLG00000004981
ENSORLG00000004982
ENSORLG00000004985
ENSORLG00000004987
ENSORLG00000004988
ENSORLG00000004994
ENSORLG00000005001
ENSORLG00000005005
ENSORLG00000005009
ENSORLG00000005010
ENSORLG00000005015
ENSORLG00000005016
ENSORLG00000005020
ENSORLG00000005024
ENSORLG00000005025
ENSORLG00000005028
ENSORLG00000005029
ENSORLG00000005032
ENSORLG00000005034
ENSORLG00000005037
ENSORLG00000005039
ENSORLG00000005042
ENSORLG00000005043
ENSORLG00000005046
ENSORLG00000005049
ENSORLG00000005050
ENSORLG00000005051
ENSORLG00000005052
ENSORLG00000005053
ENSORLG00000005054
ENSORLG00000005058
ENSORLG00000005059
ENSORLG00000005061
ENSORLG00000005067
ENSORLG00000005069
ENSORLG00000005071
ENSORLG00000005072
ENSORLG00000005073
ENSORLG00000005076
ENSORLG00000005078
ENSORLG00000005083
ENSORLG00000005085
ENSORLG00000005087
ENSORLG00000005091
ENSORLG00000005098
ENSORLG00000005107
ENSORLG00000005115
ENSORLG00000005117
ENSORLG00000005120
ENSORLG00000005122
ENSORLG00000005125
ENSORLG00000005126
ENSORLG00000005127
ENSORLG00000005129
ENSORLG00000005130
ENSORLG00000005131
ENSORLG00000005132
ENSORLG00000005134
ENSORLG00000005135
ENSORLG00000005140
ENSORLG00000005148
ENSORLG00000005152
ENSORLG00000005153
ENSORLG00000005154
ENSORLG00000005159
ENSORLG00000005161
ENSORLG00000005162
ENSORLG00000005163
ENSORLG00000005165
ENSORLG00000005169
ENSORLG00000005173
ENSORLG00000005175
ENSORLG00000005177
ENSORLG00000005185
ENSORLG00000005186
ENSORLG00000005188
ENSORLG00000005198
ENSORLG00000005199
ENSORLG00000005200
ENSORLG00000005204
ENSORLG00000005206
ENSORLG00000005212
ENSORLG00000005227
ENSORLG00000005236
ENSORLG00000005238
ENSORLG00000005239
ENSORLG00000005242
ENSORLG00000005246
ENSORLG00000005247
ENSORLG00000005251
ENSORLG00000005253
ENSORLG00000005259
ENSORLG00000005276
ENSORLG00000005277
ENSORLG00000005291
ENSORLG00000005295
ENSORLG00000005313
ENSORLG00000005324
ENSORLG00000005327
ENSORLG00000005336
ENSORLG00000005343
ENSORLG00000005345
ENSORLG00000005346
ENSORLG00000005350
ENSORLG00000005355
ENSORLG00000005368
ENSORLG00000005372
ENSORLG00000005374
ENSORLG00000005378
ENSORLG00000005396
ENSORLG00000005397
ENSORLG00000005414
ENSORLG00000005419
ENSORLG00000005422
ENSORLG00000005423
ENSORLG00000005426
ENSORLG00000005428
ENSORLG00000005429
ENSORLG00000005433
ENSORLG00000005437
ENSORLG00000005447
ENSORLG00000005458
ENSORLG00000005460
ENSORLG00000005461
ENSORLG00000005466
ENSORLG00000005484
ENSORLG00000005501
ENSORLG00000005519
ENSORLG00000005520
ENSORLG00000005532
ENSORLG00000005543
ENSORLG00000005576
ENSORLG00000005590
ENSORLG00000005595
ENSORLG00000005609
ENSORLG00000005610
ENSORLG00000005612
ENSORLG00000005619
ENSORLG00000005629
ENSORLG00000005635
ENSORLG00000005642
ENSORLG00000005644
ENSORLG00000005647
ENSORLG00000005649
ENSORLG00000005663
ENSORLG00000005664
ENSORLG00000005669
ENSORLG00000005671
ENSORLG00000005676
ENSORLG00000005678
ENSORLG00000005681
ENSORLG00000005685
ENSORLG00000005690
ENSORLG00000005692
ENSORLG00000005694
ENSORLG00000005701
ENSORLG00000005704
ENSORLG00000005726
ENSORLG00000005730
ENSORLG00000005734
ENSORLG00000005739
ENSORLG00000005760
ENSORLG00000005788
ENSORLG00000005790
ENSORLG00000005794
ENSORLG00000005795
ENSORLG00000005824
ENSORLG00000005826
ENSORLG00000005835
ENSORLG00000005842
ENSORLG00000005845
ENSORLG00000005853
ENSORLG00000005859
ENSORLG00000005869
ENSORLG00000005875
ENSORLG00000005880
ENSORLG00000005881
ENSORLG00000005917
ENSORLG00000005919
ENSORLG00000005920
ENSORLG00000005948
ENSORLG00000005949
ENSORLG00000005951
ENSORLG00000005954
ENSORLG00000005955
ENSORLG00000005965
ENSORLG00000005966
ENSORLG00000005980
ENSORLG00000005983
ENSORLG00000005985
ENSORLG00000005989
ENSORLG00000005997
ENSORLG00000006001
ENSORLG00000006009
ENSORLG00000006012
ENSORLG00000006015
ENSORLG00000006020
ENSORLG00000006021
ENSORLG00000006025
ENSORLG00000006029
ENSORLG00000006031
ENSORLG00000006038
ENSORLG00000006041
ENSORLG00000006042
ENSORLG00000006048
ENSORLG00000006050
ENSORLG00000006053
ENSORLG00000006065
ENSORLG00000006079
ENSORLG00000006095
ENSORLG00000006100
ENSORLG00000006108
ENSORLG00000006170
ENSORLG00000006173
ENSORLG00000006189
ENSORLG00000006192
ENSORLG00000006204
ENSORLG00000006205
ENSORLG00000006207
ENSORLG00000006215
ENSORLG00000006225
ENSORLG00000006227
ENSORLG00000006244
ENSORLG00000006245
ENSORLG00000006252
ENSORLG00000006254
ENSORLG00000006265
ENSORLG00000006270
ENSORLG00000006278
ENSORLG00000006288
ENSORLG00000006292
ENSORLG00000006295
ENSORLG00000006301
ENSORLG00000006306
ENSORLG00000006312
ENSORLG00000006323
ENSORLG00000006327
ENSORLG00000006333
ENSORLG00000006339
ENSORLG00000006345
ENSORLG00000006346
ENSORLG00000006361
ENSORLG00000006365
ENSORLG00000006373
ENSORLG00000006381
ENSORLG00000006395
ENSORLG00000006399
ENSORLG00000006412
ENSORLG00000006429
ENSORLG00000006433
ENSORLG00000006440
ENSORLG00000006446
ENSORLG00000006459
ENSORLG00000006464
ENSORLG00000006465
ENSORLG00000006468
ENSORLG00000006471
ENSORLG00000006476
ENSORLG00000006478
ENSORLG00000006481
ENSORLG00000006484
ENSORLG00000006486
ENSORLG00000006488
ENSORLG00000006495
ENSORLG00000006497
ENSORLG00000006504
ENSORLG00000006506
ENSORLG00000006508
ENSORLG00000006511
ENSORLG00000006513
ENSORLG00000006515
ENSORLG00000006516
ENSORLG00000006519
ENSORLG00000006521
ENSORLG00000006523
ENSORLG00000006524
ENSORLG00000006526
ENSORLG00000006528
ENSORLG00000006529
ENSORLG00000006532
ENSORLG00000006536
ENSORLG00000006537
ENSORLG00000006538
ENSORLG00000006545
ENSORLG00000006547
ENSORLG00000006552
ENSORLG00000006559
ENSORLG00000006563
ENSORLG00000006566
ENSORLG00000006569
ENSORLG00000006570
ENSORLG00000006576
ENSORLG00000006579
ENSORLG00000006586
ENSORLG00000006590
ENSORLG00000006592
ENSORLG00000006599
ENSORLG00000006616
ENSORLG00000006624
ENSORLG00000006626
ENSORLG00000006630
ENSORLG00000006631
ENSORLG00000006638
ENSORLG00000006643
ENSORLG00000006647
ENSORLG00000006649
ENSORLG00000006654
ENSORLG00000006655
ENSORLG00000006660
ENSORLG00000006666
ENSORLG00000006667
ENSORLG00000006673
ENSORLG00000006674
ENSORLG00000006679
ENSORLG00000006682
ENSORLG00000006688
ENSORLG00000006698
ENSORLG00000006705
ENSORLG00000006710
ENSORLG00000006716
ENSORLG00000006719
ENSORLG00000006720
ENSORLG00000006724
ENSORLG00000006733
ENSORLG00000006737
ENSORLG00000006739
ENSORLG00000006742
ENSORLG00000006744
ENSORLG00000006748
ENSORLG00000006749
ENSORLG00000006750
ENSORLG00000006751
ENSORLG00000006765
ENSORLG00000006773
ENSORLG00000006778
ENSORLG00000006779
ENSORLG00000006782
ENSORLG00000006784
ENSORLG00000006785
ENSORLG00000006787
ENSORLG00000006790
ENSORLG00000006792
ENSORLG00000006794
ENSORLG00000006800
ENSORLG00000006813
ENSORLG00000006821
ENSORLG00000006831
ENSORLG00000006836
ENSORLG00000006838
ENSORLG00000006845
ENSORLG00000006848
ENSORLG00000006849
ENSORLG00000006853
ENSORLG00000006854
ENSORLG00000006856
ENSORLG00000006857
ENSORLG00000006861
ENSORLG00000006866
ENSORLG00000006876
ENSORLG00000006879
ENSORLG00000006891
ENSORLG00000006893
ENSORLG00000006896
ENSORLG00000006897
ENSORLG00000006899
ENSORLG00000006902
ENSORLG00000006905
ENSORLG00000006907
ENSORLG00000006908
ENSORLG00000006909
ENSORLG00000006912
ENSORLG00000006924
ENSORLG00000006925
ENSORLG00000006927
ENSORLG00000006932
ENSORLG00000006935
ENSORLG00000006941
ENSORLG00000006943
ENSORLG00000006946
ENSORLG00000006951
ENSORLG00000006956
ENSORLG00000006960
ENSORLG00000006962
ENSORLG00000006965
ENSORLG00000006973
ENSORLG00000006983
ENSORLG00000006987
ENSORLG00000006989
ENSORLG00000006995
ENSORLG00000006997
ENSORLG00000006998
ENSORLG00000006999
ENSORLG00000007006
ENSORLG00000007007
ENSORLG00000007017
ENSORLG00000007018
ENSORLG00000007020
ENSORLG00000007022
ENSORLG00000007029
ENSORLG00000007035
ENSORLG00000007046
ENSORLG00000007050
ENSORLG00000007055
ENSORLG00000007056
ENSORLG00000007058
ENSORLG00000007063
ENSORLG00000007065
ENSORLG00000007067
ENSORLG00000007072
ENSORLG00000007078
ENSORLG00000007079
ENSORLG00000007086
ENSORLG00000007094
ENSORLG00000007109
ENSORLG00000007115
ENSORLG00000007117
ENSORLG00000007121
ENSORLG00000007122
ENSORLG00000007125
ENSORLG00000007132
ENSORLG00000007134
ENSORLG00000007135
ENSORLG00000007136
ENSORLG00000007146
ENSORLG00000007148
ENSORLG00000007154
ENSORLG00000007159
ENSORLG00000007168
ENSORLG00000007171
ENSORLG00000007177
ENSORLG00000007190
ENSORLG00000007191
ENSORLG00000007193
ENSORLG00000007202
ENSORLG00000007226
ENSORLG00000007230
ENSORLG00000007232
ENSORLG00000007233
ENSORLG00000007238
ENSORLG00000007240
ENSORLG00000007242
ENSORLG00000007248
ENSORLG00000007253
ENSORLG00000007257
ENSORLG00000007274
ENSORLG00000007282
ENSORLG00000007284
ENSORLG00000007296
ENSORLG00000007299
ENSORLG00000007308
ENSORLG00000007311
ENSORLG00000007316
ENSORLG00000007320
ENSORLG00000007329
ENSORLG00000007332
ENSORLG00000007341
ENSORLG00000007347
ENSORLG00000007348
ENSORLG00000007352
ENSORLG00000007361
ENSORLG00000007364
ENSORLG00000007365
ENSORLG00000007371
ENSORLG00000007375
ENSORLG00000007377
ENSORLG00000007385
ENSORLG00000007386
ENSORLG00000007392
ENSORLG00000007396
ENSORLG00000007397
ENSORLG00000007403
ENSORLG00000007404
ENSORLG00000007405
ENSORLG00000007406
ENSORLG00000007411
ENSORLG00000007413
ENSORLG00000007422
ENSORLG00000007423
ENSORLG00000007437
ENSORLG00000007438
ENSORLG00000007442
ENSORLG00000007443
ENSORLG00000007450
ENSORLG00000007452
ENSORLG00000007456
ENSORLG00000007461
ENSORLG00000007465
ENSORLG00000007468
ENSORLG00000007473
ENSORLG00000007476
ENSORLG00000007482
ENSORLG00000007486
ENSORLG00000007494
ENSORLG00000007495
ENSORLG00000007499
ENSORLG00000007502
ENSORLG00000007503
ENSORLG00000007515
ENSORLG00000007520
ENSORLG00000007529
ENSORLG00000007530
ENSORLG00000007539
ENSORLG00000007545
ENSORLG00000007547
ENSORLG00000007549
ENSORLG00000007552
ENSORLG00000007558
ENSORLG00000007560
ENSORLG00000007570
ENSORLG00000007575
ENSORLG00000007576
ENSORLG00000007580
ENSORLG00000007588
ENSORLG00000007590
ENSORLG00000007593
ENSORLG00000007605
ENSORLG00000007609
ENSORLG00000007619
ENSORLG00000007621
ENSORLG00000007629
ENSORLG00000007636
ENSORLG00000007642
ENSORLG00000007646
ENSORLG00000007648
ENSORLG00000007650
ENSORLG00000007652
ENSORLG00000007655
ENSORLG00000007657
ENSORLG00000007662
ENSORLG00000007667
ENSORLG00000007675
ENSORLG00000007678
ENSORLG00000007680
ENSORLG00000007681
ENSORLG00000007695
ENSORLG00000007699
ENSORLG00000007700
ENSORLG00000007701
ENSORLG00000007706
ENSORLG00000007710
ENSORLG00000007717
ENSORLG00000007722
ENSORLG00000007727
ENSORLG00000007740
ENSORLG00000007741
ENSORLG00000007742
ENSORLG00000007745
ENSORLG00000007749
ENSORLG00000007759
ENSORLG00000007762
ENSORLG00000007766
ENSORLG00000007770
ENSORLG00000007773
ENSORLG00000007775
ENSORLG00000007777
ENSORLG00000007782
ENSORLG00000007785
ENSORLG00000007789
ENSORLG00000007799
ENSORLG00000007809
ENSORLG00000007818
ENSORLG00000007819
ENSORLG00000007825
ENSORLG00000007835
ENSORLG00000007842
ENSORLG00000007844
ENSORLG00000007852
ENSORLG00000007869
ENSORLG00000007887
ENSORLG00000007889
ENSORLG00000007892
ENSORLG00000007896
ENSORLG00000007910
ENSORLG00000007919
ENSORLG00000007937
ENSORLG00000007941
ENSORLG00000007943
ENSORLG00000007948
ENSORLG00000007956
ENSORLG00000007960
ENSORLG00000007963
ENSORLG00000007978
ENSORLG00000007982
ENSORLG00000007983
ENSORLG00000007994
ENSORLG00000007997
ENSORLG00000007999
ENSORLG00000008001
ENSORLG00000008002
ENSORLG00000008012
ENSORLG00000008018
ENSORLG00000008024
ENSORLG00000008026
ENSORLG00000008028
ENSORLG00000008030
ENSORLG00000008031
ENSORLG00000008033
ENSORLG00000008036
ENSORLG00000008043
ENSORLG00000008056
ENSORLG00000008057
ENSORLG00000008062
ENSORLG00000008065
ENSORLG00000008066
ENSORLG00000008078
ENSORLG00000008088
ENSORLG00000008091
ENSORLG00000008095
ENSORLG00000008098
ENSORLG00000008099
ENSORLG00000008105
ENSORLG00000008111
ENSORLG00000008113
ENSORLG00000008114
ENSORLG00000008115
ENSORLG00000008116
ENSORLG00000008117
ENSORLG00000008124
ENSORLG00000008129
ENSORLG00000008132
ENSORLG00000008136
ENSORLG00000008137
ENSORLG00000008141
ENSORLG00000008154
ENSORLG00000008165
ENSORLG00000008167
ENSORLG00000008170
ENSORLG00000008185
ENSORLG00000008188
ENSORLG00000008200
ENSORLG00000008201
ENSORLG00000008206
ENSORLG00000008220
ENSORLG00000008225
ENSORLG00000008230
ENSORLG00000008248
ENSORLG00000008254
ENSORLG00000008256
ENSORLG00000008272
ENSORLG00000008274
ENSORLG00000008275
ENSORLG00000008286
ENSORLG00000008287
ENSORLG00000008290
ENSORLG00000008291
ENSORLG00000008318
ENSORLG00000008323
ENSORLG00000008324
ENSORLG00000008333
ENSORLG00000008341
ENSORLG00000008346
ENSORLG00000008354
ENSORLG00000008358
ENSORLG00000008367
ENSORLG00000008371
ENSORLG00000008374
ENSORLG00000008379
ENSORLG00000008388
ENSORLG00000008389
ENSORLG00000008390
ENSORLG00000008393
ENSORLG00000008399
ENSORLG00000008401
ENSORLG00000008410
ENSORLG00000008411
ENSORLG00000008414
ENSORLG00000008418
ENSORLG00000008459
ENSORLG00000008473
ENSORLG00000008476
ENSORLG00000008478
ENSORLG00000008479
ENSORLG00000008486
ENSORLG00000008487
ENSORLG00000008492
ENSORLG00000008495
ENSORLG00000008499
ENSORLG00000008503
ENSORLG00000008508
ENSORLG00000008523
ENSORLG00000008529
ENSORLG00000008530
ENSORLG00000008538
ENSORLG00000008539
ENSORLG00000008558
ENSORLG00000008565
ENSORLG00000008566
ENSORLG00000008568
ENSORLG00000008569
ENSORLG00000008573
ENSORLG00000008580
ENSORLG00000008583
ENSORLG00000008591
ENSORLG00000008597
ENSORLG00000008598
ENSORLG00000008599
ENSORLG00000008606
ENSORLG00000008607
ENSORLG00000008612
ENSORLG00000008614
ENSORLG00000008620
ENSORLG00000008623
ENSORLG00000008624
ENSORLG00000008629
ENSORLG00000008631
ENSORLG00000008632
ENSORLG00000008637
ENSORLG00000008643
ENSORLG00000008661
ENSORLG00000008662
ENSORLG00000008665
ENSORLG00000008666
ENSORLG00000008672
ENSORLG00000008675
ENSORLG00000008679
ENSORLG00000008680
ENSORLG00000008689
ENSORLG00000008694
ENSORLG00000008699
ENSORLG00000008704
ENSORLG00000008705
ENSORLG00000008711
ENSORLG00000008716
ENSORLG00000008717
ENSORLG00000008722
ENSORLG00000008727
ENSORLG00000008742
ENSORLG00000008743
ENSORLG00000008750
ENSORLG00000008764
ENSORLG00000008790
ENSORLG00000008792
ENSORLG00000008793
ENSORLG00000008796
ENSORLG00000008809
ENSORLG00000008811
ENSORLG00000008815
ENSORLG00000008821
ENSORLG00000008823
ENSORLG00000008825
ENSORLG00000008833
ENSORLG00000008838
ENSORLG00000008854
ENSORLG00000008862
ENSORLG00000008872
ENSORLG00000008876
ENSORLG00000008890
ENSORLG00000008893
ENSORLG00000008894
ENSORLG00000008910
ENSORLG00000008913
ENSORLG00000008931
ENSORLG00000008940
ENSORLG00000008941
ENSORLG00000008948
ENSORLG00000008956
ENSORLG00000008970
ENSORLG00000008972
ENSORLG00000008981
ENSORLG00000008990
ENSORLG00000008992
ENSORLG00000008999
ENSORLG00000009000
ENSORLG00000009002
ENSORLG00000009010
ENSORLG00000009014
ENSORLG00000009015
ENSORLG00000009017
ENSORLG00000009022
ENSORLG00000009040
ENSORLG00000009061
ENSORLG00000009073
ENSORLG00000009083
ENSORLG00000009088
ENSORLG00000009090
ENSORLG00000009125
ENSORLG00000009126
ENSORLG00000009138
ENSORLG00000009148
ENSORLG00000009160
ENSORLG00000009174
ENSORLG00000009181
ENSORLG00000009184
ENSORLG00000009214
ENSORLG00000009221
ENSORLG00000009235
ENSORLG00000009244
ENSORLG00000009261
ENSORLG00000009274
ENSORLG00000009312
ENSORLG00000009319
ENSORLG00000009343
ENSORLG00000009366
ENSORLG00000009373
ENSORLG00000009375
ENSORLG00000009408
ENSORLG00000009424
ENSORLG00000009431
ENSORLG00000009437
ENSORLG00000009455
ENSORLG00000009471
ENSORLG00000009489
ENSORLG00000009496
ENSORLG00000009497
ENSORLG00000009501
ENSORLG00000009510
ENSORLG00000009542
ENSORLG00000009544
ENSORLG00000009546
ENSORLG00000009548
ENSORLG00000009549
ENSORLG00000009552
ENSORLG00000009553
ENSORLG00000009565
ENSORLG00000009573
ENSORLG00000009577
ENSORLG00000009580
ENSORLG00000009582
ENSORLG00000009587
ENSORLG00000009590
ENSORLG00000009594
ENSORLG00000009600
ENSORLG00000009604
ENSORLG00000009607
ENSORLG00000009608
ENSORLG00000009610
ENSORLG00000009616
ENSORLG00000009621
ENSORLG00000009635
ENSORLG00000009643
ENSORLG00000009646
ENSORLG00000009648
ENSORLG00000009652
ENSORLG00000009654
ENSORLG00000009675
ENSORLG00000009678
ENSORLG00000009700
ENSORLG00000009712
ENSORLG00000009724
ENSORLG00000009737
ENSORLG00000009744
ENSORLG00000009745
ENSORLG00000009757
ENSORLG00000009761
ENSORLG00000009762
ENSORLG00000009769
ENSORLG00000009772
ENSORLG00000009791
ENSORLG00000009796
ENSORLG00000009805
ENSORLG00000009810
ENSORLG00000009814
ENSORLG00000009817
ENSORLG00000009819
ENSORLG00000009821
ENSORLG00000009826
ENSORLG00000009840
ENSORLG00000009844
ENSORLG00000009848
ENSORLG00000009850
ENSORLG00000009859
ENSORLG00000009862
ENSORLG00000009874
ENSORLG00000009876
ENSORLG00000009879
ENSORLG00000009881
ENSORLG00000009885
ENSORLG00000009892
ENSORLG00000009900
ENSORLG00000009906
ENSORLG00000009910
ENSORLG00000009913
ENSORLG00000009915
ENSORLG00000009920
ENSORLG00000009923
ENSORLG00000009924
ENSORLG00000009926
ENSORLG00000009927
ENSORLG00000009936
ENSORLG00000009937
ENSORLG00000009940
ENSORLG00000009948
ENSORLG00000009952
ENSORLG00000009953
ENSORLG00000009957
ENSORLG00000009962
ENSORLG00000009966
ENSORLG00000009969
ENSORLG00000009975
ENSORLG00000009987
ENSORLG00000009991
ENSORLG00000009992
ENSORLG00000010002
ENSORLG00000010004
ENSORLG00000010006
ENSORLG00000010016
ENSORLG00000010018
ENSORLG00000010030
ENSORLG00000010032
ENSORLG00000010036
ENSORLG00000010042
ENSORLG00000010046
ENSORLG00000010050
ENSORLG00000010055
ENSORLG00000010058
ENSORLG00000010063
ENSORLG00000010073
ENSORLG00000010074
ENSORLG00000010081
ENSORLG00000010089
ENSORLG00000010095
ENSORLG00000010102
ENSORLG00000010105
ENSORLG00000010111
ENSORLG00000010129
ENSORLG00000010134
ENSORLG00000010136
ENSORLG00000010145
ENSORLG00000010160
ENSORLG00000010166
ENSORLG00000010189
ENSORLG00000010196
ENSORLG00000010198
ENSORLG00000010207
ENSORLG00000010220
ENSORLG00000010223
ENSORLG00000010227
ENSORLG00000010236
ENSORLG00000010243
ENSORLG00000010247
ENSORLG00000010252
ENSORLG00000010253
ENSORLG00000010254
ENSORLG00000010257
ENSORLG00000010265
ENSORLG00000010267
ENSORLG00000010273
ENSORLG00000010280
ENSORLG00000010284
ENSORLG00000010292
ENSORLG00000010293
ENSORLG00000010294
ENSORLG00000010302
ENSORLG00000010304
ENSORLG00000010305
ENSORLG00000010312
ENSORLG00000010314
ENSORLG00000010315
ENSORLG00000010321
ENSORLG00000010323
ENSORLG00000010324
ENSORLG00000010326
ENSORLG00000010333
ENSORLG00000010339
ENSORLG00000010347
ENSORLG00000010349
ENSORLG00000010350
ENSORLG00000010351
ENSORLG00000010359
ENSORLG00000010363
ENSORLG00000010368
ENSORLG00000010380
ENSORLG00000010381
ENSORLG00000010382
ENSORLG00000010388
ENSORLG00000010404
ENSORLG00000010408
ENSORLG00000010413
ENSORLG00000010415
ENSORLG00000010423
ENSORLG00000010427
ENSORLG00000010431
ENSORLG00000010437
ENSORLG00000010440
ENSORLG00000010448
ENSORLG00000010456
ENSORLG00000010463
ENSORLG00000010464
ENSORLG00000010475
ENSORLG00000010477
ENSORLG00000010486
ENSORLG00000010487
ENSORLG00000010494
ENSORLG00000010497
ENSORLG00000010498
ENSORLG00000010500
ENSORLG00000010503
ENSORLG00000010510
ENSORLG00000010515
ENSORLG00000010518
ENSORLG00000010529
ENSORLG00000010531
ENSORLG00000010532
ENSORLG00000010535
ENSORLG00000010541
ENSORLG00000010544
ENSORLG00000010549
ENSORLG00000010552
ENSORLG00000010554
ENSORLG00000010559
ENSORLG00000010561
ENSORLG00000010564
ENSORLG00000010566
ENSORLG00000010577
ENSORLG00000010581
ENSORLG00000010595
ENSORLG00000010596
ENSORLG00000010597
ENSORLG00000010600
ENSORLG00000010603
ENSORLG00000010604
ENSORLG00000010629
ENSORLG00000010630
ENSORLG00000010639
ENSORLG00000010644
ENSORLG00000010651
ENSORLG00000010653
ENSORLG00000010661
ENSORLG00000010663
ENSORLG00000010666
ENSORLG00000010671
ENSORLG00000010680
ENSORLG00000010685
ENSORLG00000010690
ENSORLG00000010696
ENSORLG00000010699
ENSORLG00000010712
ENSORLG00000010719
ENSORLG00000010720
ENSORLG00000010725
ENSORLG00000010727
ENSORLG00000010729
ENSORLG00000010739
ENSORLG00000010740
ENSORLG00000010741
ENSORLG00000010742
ENSORLG00000010747
ENSORLG00000010755
ENSORLG00000010756
ENSORLG00000010762
ENSORLG00000010767
ENSORLG00000010778
ENSORLG00000010788
ENSORLG00000010789
ENSORLG00000010798
ENSORLG00000010805
ENSORLG00000010808
ENSORLG00000010818
ENSORLG00000010819
ENSORLG00000010823
ENSORLG00000010825
ENSORLG00000010828
ENSORLG00000010832
ENSORLG00000010838
ENSORLG00000010839
ENSORLG00000010849
ENSORLG00000010852
ENSORLG00000010856
ENSORLG00000010858
ENSORLG00000010860
ENSORLG00000010863
ENSORLG00000010866
ENSORLG00000010873
ENSORLG00000010875
ENSORLG00000010881
ENSORLG00000010893
ENSORLG00000010902
ENSORLG00000010905
ENSORLG00000010915
ENSORLG00000010920
ENSORLG00000010957
ENSORLG00000010960
ENSORLG00000010975
ENSORLG00000010977
ENSORLG00000010981
ENSORLG00000010985
ENSORLG00000010986
ENSORLG00000010987
ENSORLG00000010997
ENSORLG00000011000
ENSORLG00000011007
ENSORLG00000011013
ENSORLG00000011019
ENSORLG00000011020
ENSORLG00000011026
ENSORLG00000011030
ENSORLG00000011037
ENSORLG00000011050
ENSORLG00000011051
ENSORLG00000011068
ENSORLG00000011091
ENSORLG00000011101
ENSORLG00000011103
ENSORLG00000011110
ENSORLG00000011127
ENSORLG00000011141
ENSORLG00000011150
ENSORLG00000011155
ENSORLG00000011162
ENSORLG00000011173
ENSORLG00000011175
ENSORLG00000011192
ENSORLG00000011194
ENSORLG00000011205
ENSORLG00000011206
ENSORLG00000011208
ENSORLG00000011211
ENSORLG00000011226
ENSORLG00000011240
ENSORLG00000011242
ENSORLG00000011249
ENSORLG00000011255
ENSORLG00000011258
ENSORLG00000011265
ENSORLG00000011302
ENSORLG00000011311
ENSORLG00000011317
ENSORLG00000011330
ENSORLG00000011347
ENSORLG00000011353
ENSORLG00000011360
ENSORLG00000011388
ENSORLG00000011396
ENSORLG00000011401
ENSORLG00000011406
ENSORLG00000011410
ENSORLG00000011414
ENSORLG00000011418
ENSORLG00000011435
ENSORLG00000011437
ENSORLG00000011444
ENSORLG00000011452
ENSORLG00000011454
ENSORLG00000011459
ENSORLG00000011474
ENSORLG00000011478
ENSORLG00000011495
ENSORLG00000011504
ENSORLG00000011514
ENSORLG00000011517
ENSORLG00000011523
ENSORLG00000011529
ENSORLG00000011532
ENSORLG00000011545
ENSORLG00000011546
ENSORLG00000011553
ENSORLG00000011560
ENSORLG00000011562
ENSORLG00000011572
ENSORLG00000011574
ENSORLG00000011576
ENSORLG00000011579
ENSORLG00000011580
ENSORLG00000011582
ENSORLG00000011583
ENSORLG00000011586
ENSORLG00000011588
ENSORLG00000011591
ENSORLG00000011598
ENSORLG00000011599
ENSORLG00000011601
ENSORLG00000011603
ENSORLG00000011609
ENSORLG00000011612
ENSORLG00000011616
ENSORLG00000011620
ENSORLG00000011621
ENSORLG00000011622
ENSORLG00000011628
ENSORLG00000011631
ENSORLG00000011640
ENSORLG00000011643
ENSORLG00000011648
ENSORLG00000011659
ENSORLG00000011664
ENSORLG00000011666
ENSORLG00000011667
ENSORLG00000011669
ENSORLG00000011678
ENSORLG00000011683
ENSORLG00000011685
ENSORLG00000011687
ENSORLG00000011692
ENSORLG00000011694
ENSORLG00000011695
ENSORLG00000011699
ENSORLG00000011705
ENSORLG00000011709
ENSORLG00000011717
ENSORLG00000011721
ENSORLG00000011729
ENSORLG00000011733
ENSORLG00000011742
ENSORLG00000011754
ENSORLG00000011767
ENSORLG00000011774
ENSORLG00000011778
ENSORLG00000011781
ENSORLG00000011783
ENSORLG00000011787
ENSORLG00000011789
ENSORLG00000011803
ENSORLG00000011807
ENSORLG00000011813
ENSORLG00000011821
ENSORLG00000011822
ENSORLG00000011824
ENSORLG00000011829
ENSORLG00000011830
ENSORLG00000011836
ENSORLG00000011840
ENSORLG00000011848
ENSORLG00000011849
ENSORLG00000011850
ENSORLG00000011857
ENSORLG00000011860
ENSORLG00000011861
ENSORLG00000011863
ENSORLG00000011866
ENSORLG00000011871
ENSORLG00000011884
ENSORLG00000011885
ENSORLG00000011886
ENSORLG00000011887
ENSORLG00000011896
ENSORLG00000011897
ENSORLG00000011900
ENSORLG00000011901
ENSORLG00000011914
ENSORLG00000011917
ENSORLG00000011931
ENSORLG00000011933
ENSORLG00000011943
ENSORLG00000011944
ENSORLG00000011949
ENSORLG00000011964
ENSORLG00000011968
ENSORLG00000011969
ENSORLG00000011971
ENSORLG00000011979
ENSORLG00000012000
ENSORLG00000012014
ENSORLG00000012017
ENSORLG00000012041
ENSORLG00000012049
ENSORLG00000012057
ENSORLG00000012071
ENSORLG00000012072
ENSORLG00000012073
ENSORLG00000012077
ENSORLG00000012085
ENSORLG00000012089
ENSORLG00000012093
ENSORLG00000012097
ENSORLG00000012117
ENSORLG00000012127
ENSORLG00000012129
ENSORLG00000012131
ENSORLG00000012132
ENSORLG00000012140
ENSORLG00000012141
ENSORLG00000012146
ENSORLG00000012153
ENSORLG00000012158
ENSORLG00000012162
ENSORLG00000012172
ENSORLG00000012174
ENSORLG00000012175
ENSORLG00000012184
ENSORLG00000012192
ENSORLG00000012204
ENSORLG00000012207
ENSORLG00000012209
ENSORLG00000012215
ENSORLG00000012218
ENSORLG00000012224
ENSORLG00000012260
ENSORLG00000012264
ENSORLG00000012266
ENSORLG00000012267
ENSORLG00000012272
ENSORLG00000012286
ENSORLG00000012295
ENSORLG00000012299
ENSORLG00000012300
ENSORLG00000012310
ENSORLG00000012315
ENSORLG00000012319
ENSORLG00000012326
ENSORLG00000012327
ENSORLG00000012329
ENSORLG00000012335
ENSORLG00000012337
ENSORLG00000012342
ENSORLG00000012362
ENSORLG00000012363
ENSORLG00000012371
ENSORLG00000012374
ENSORLG00000012376
ENSORLG00000012381
ENSORLG00000012384
ENSORLG00000012392
ENSORLG00000012395
ENSORLG00000012396
ENSORLG00000012398
ENSORLG00000012399
ENSORLG00000012429
ENSORLG00000012431
ENSORLG00000012436
ENSORLG00000012440
ENSORLG00000012441
ENSORLG00000012445
ENSORLG00000012448
ENSORLG00000012451
ENSORLG00000012457
ENSORLG00000012460
ENSORLG00000012462
ENSORLG00000012466
ENSORLG00000012482
ENSORLG00000012491
ENSORLG00000012499
ENSORLG00000012503
ENSORLG00000012513
ENSORLG00000012519
ENSORLG00000012520
ENSORLG00000012524
ENSORLG00000012526
ENSORLG00000012534
ENSORLG00000012549
ENSORLG00000012557
ENSORLG00000012568
ENSORLG00000012578
ENSORLG00000012583
ENSORLG00000012589
ENSORLG00000012595
ENSORLG00000012610
ENSORLG00000012613
ENSORLG00000012632
ENSORLG00000012644
ENSORLG00000012648
ENSORLG00000012653
ENSORLG00000012658
ENSORLG00000012664
ENSORLG00000012666
ENSORLG00000012675
ENSORLG00000012678
ENSORLG00000012686
ENSORLG00000012694
ENSORLG00000012695
ENSORLG00000012699
ENSORLG00000012700
ENSORLG00000012705
ENSORLG00000012706
ENSORLG00000012711
ENSORLG00000012712
ENSORLG00000012731
ENSORLG00000012770
ENSORLG00000012804
ENSORLG00000012810
ENSORLG00000012814
ENSORLG00000012817
ENSORLG00000012835
ENSORLG00000012838
ENSORLG00000012840
ENSORLG00000012847
ENSORLG00000012848
ENSORLG00000012857
ENSORLG00000012862
ENSORLG00000012864
ENSORLG00000012874
ENSORLG00000012875
ENSORLG00000012880
ENSORLG00000012884
ENSORLG00000012892
ENSORLG00000012900
ENSORLG00000012903
ENSORLG00000012907
ENSORLG00000012918
ENSORLG00000012924
ENSORLG00000012938
ENSORLG00000012943
ENSORLG00000012944
ENSORLG00000012968
ENSORLG00000012974
ENSORLG00000012978
ENSORLG00000012986
ENSORLG00000012987
ENSORLG00000012990
ENSORLG00000012995
ENSORLG00000012996
ENSORLG00000013006
ENSORLG00000013020
ENSORLG00000013023
ENSORLG00000013025
ENSORLG00000013027
ENSORLG00000013033
ENSORLG00000013037
ENSORLG00000013040
ENSORLG00000013044
ENSORLG00000013048
ENSORLG00000013050
ENSORLG00000013054
ENSORLG00000013063
ENSORLG00000013077
ENSORLG00000013085
ENSORLG00000013088
ENSORLG00000013092
ENSORLG00000013093
ENSORLG00000013095
ENSORLG00000013097
ENSORLG00000013112
ENSORLG00000013118
ENSORLG00000013119
[truncated: 1,489 more rows]

## Sheet: unmappedNonCodingRNAgenes
ENSORLG00000020917
ENSORLG00000020918
ENSORLG00000020925
ENSORLG00000020926
ENSORLG00000020930
ENSORLG00000020938
ENSORLG00000020941
ENSORLG00000020953
ENSORLG00000020954
ENSORLG00000020963
ENSORLG00000020966
ENSORLG00000020982
ENSORLG00000020984
ENSORLG00000020986
ENSORLG00000020998
ENSORLG00000021023
ENSORLG00000021038
ENSORLG00000021039
ENSORLG00000021041
ENSORLG00000021044
ENSORLG00000021053
ENSORLG00000021056
ENSORLG00000021064
ENSORLG00000021078
ENSORLG00000021095
ENSORLG00000021101
ENSORLG00000021109
ENSORLG00000021111
ENSORLG00000021113
ENSORLG00000021121
ENSORLG00000021136
ENSORLG00000021153
ENSORLG00000021160
ENSORLG00000021169
ENSORLG00000021171
ENSORLG00000021177
ENSORLG00000021179
ENSORLG00000021198
ENSORLG00000021199
ENSORLG00000021209
ENSORLG00000021215
ENSORLG00000021219
ENSORLG00000021240
ENSORLG00000021242
ENSORLG00000021246
ENSORLG00000021248
ENSORLG00000021263
ENSORLG00000021266
ENSORLG00000021293
ENSORLG00000021296
ENSORLG00000021308
ENSORLG00000021337
ENSORLG00000021431
ENSORLG00000021452
ENSORLG00000021465
ENSORLG00000021476
ENSORLG00000021492
ENSORLG00000021493
ENSORLG00000021502
ENSORLG00000021506
ENSORLG00000021513
ENSORLG00000021514
ENSORLG00000021535
ENSORLG00000021538
ENSORLG00000021574
ENSORLG00000021578
ENSORLG00000021617
ENSORLG00000021634
ENSORLG00000021653
ENSORLG00000021660
ENSORLG00000021671
ENSORLG00000021696
ENSORLG00000021707
ENSORLG00000021719
ENSORLG00000022805
ENSORLG00000024935
ENSORLG00000027735
ENSORLG00000029545
ENSORLG00000029551
ENSORLG00000029642
